# Supplementary material for: Midgut transcriptome assessment of the cockroach-hunting wasp Ampulex compressa (Apoidea: Ampulicidae)
Source: PLoS One. 2021 Jun 24;16(6):e0252221. doi: 10.1371/journal.pone.0252221 (PMC8224941; doi:10.1371/journal.pone.0252221)
Supplement: S1 Table — Detailed list of all sampled individuals that were used for transcriptomic sequencing. All samples were collected at the Aquazoo Löbbecke Museum Düsseldorf, Germany. Provided are collection date, sex, life stage, and RNA extraction method and total RNA concentration. (XLSX) [file pone.0252221.s001.xlsx]

## Sheet: S1 Table
S1 Table. Taxon sampling and sample preparation. Detailed list of all sampled individuals that were used for transcriptomic sequencing. All samples were collected at the Aquazoo Löbbecke Museum Düsseldorf, Germany. Provided are collection date, sex, life stage, and RNA extraction method and total RNA concentration.
Sample number	Species	Collection place	Collection date	sex	stage	RNA extraction with	Dilution	RNA [pg/µl]
AC-01-TRANSC-gut	Ampulex compressa	Aquazoo Löbbecke Museum Düsseldorf	27.02.2018	male	adult	Qiagen RNeasy Plus Micro Kit	1:100	1.837
AC-02-TRANSC-body	Ampulex compressa	Aquazoo Löbbecke Museum Düsseldorf	27.02.2018	male	adult	Qiagen RNeasy Plus Micro Kit	1:10	1.165
AC-03-TRANSC-gut	Ampulex compressa	Aquazoo Löbbecke Museum Düsseldorf	27.02.2018	male	adult	Qiagen RNeasy Plus Micro Kit	1:10	7.934
AC-04-TRANSC-body	Ampulex compressa	Aquazoo Löbbecke Museum Düsseldorf	27.02.2018	male	adult	Qiagen RNeasy Plus Micro Kit	none	1.076
AC-05-TRANSC-gut	Ampulex compressa	Aquazoo Löbbecke Museum Düsseldorf	27.02.2018	male	adult	Qiagen RNeasy Plus Micro Kit	1:100	1.080
AC-06-TRANSC-body	Ampulex compressa	Aquazoo Löbbecke Museum Düsseldorf	27.02.2018	male	adult	Qiagen RNeasy Plus Micro Kit	1:10	1.825
AC-07-TRANSC-gut	Ampulex compressa	Aquazoo Löbbecke Museum Düsseldorf	27.02.2018	female	adult	Qiagen RNeasy Plus Micro Kit	1:100	4.436
AC-08-TRANSC-body	Ampulex compressa	Aquazoo Löbbecke Museum Düsseldorf	27.02.2018	female	adult	Qiagen RNeasy Plus Micro Kit	none	1.922
AC-09-TRANSC-gut	Ampulex compressa	Aquazoo Löbbecke Museum Düsseldorf	27.02.2018	female	adult	Qiagen RNeasy Plus Micro Kit	1:100	3.369
AC-10-TRANSC-body	Ampulex compressa	Aquazoo Löbbecke Museum Düsseldorf	27.02.2018	female	adult	Qiagen RNeasy Plus Micro Kit	none	260
AC-11-TRANSC-gut	Ampulex compressa	Aquazoo Löbbecke Museum Düsseldorf	27.02.2018	female	adult	Qiagen RNeasy Plus Micro Kit	1:100	1.748
AC-12-TRANSC-body	Ampulex compressa	Aquazoo Löbbecke Museum Düsseldorf	27.02.2018	female	adult	Qiagen RNeasy Plus Micro Kit	1:10	2.077
AC-13-TRANSC-gut	Ampulex compressa	Aquazoo Löbbecke Museum Düsseldorf	21.02.2018	N/A	2 larval instar	Qiagen RNeasy Plus Micro Kit	1:100	4.238
AC-14-TRANSC-body	Ampulex compressa	Aquazoo Löbbecke Museum Düsseldorf	21.02.2018	N/A	2 larval instar	Qiagen RNeasy Plus Micro Kit	1:1000	1.699
AC-15-TRANSC-gut	Ampulex compressa	Aquazoo Löbbecke Museum Düsseldorf	22.02.2018	N/A	2 larval instar	Qiagen RNeasy Plus Micro Kit	1:1000	1.623
AC-16-TRANSC-body	Ampulex compressa	Aquazoo Löbbecke Museum Düsseldorf	22.02.2018	N/A	2 larval instar	Qiagen RNeasy Plus Micro Kit	1:1000	2.099
AC-17-TRANSC-gut	Ampulex compressa	Aquazoo Löbbecke Museum Düsseldorf	22.02.2018	N/A	2 larval instar	Qiagen RNeasy Plus Micro Kit	1:1000	660
AC-18-TRANSC-body	Ampulex compressa	Aquazoo Löbbecke Museum Düsseldorf	22.02.2018	N/A	2 larval instar	Qiagen RNeasy Plus Micro Kit	1:1000	754
