# Supplementary material for: Midgut transcriptome assessment of the cockroach-hunting wasp Ampulex compressa (Apoidea: Ampulicidae)
Source: PLoS One. 2021 Jun 24;16(6):e0252221. doi: 10.1371/journal.pone.0252221 (PMC8224941; doi:10.1371/journal.pone.0252221)
Supplement: S2 Table — Provided are up- (green) and down-regulated (red) DEGs identified for the adult wasps (AD) and larvae (LA) that correspond to chymotrypsin and trypsin. Enzymes are proofed according to their conserved cleavage site (CS) and the characteristic catalytic triad H-D-S (bold letters). Genes with no identified signal peptide and activation peptide motif were not included in the gene tree inference. (XLSX) [file pone.0252221.s002.xlsx]

## Sheet: S2 Table
S2 Table. Gut-biased differentially expressed genes (DEGs) coding for trypsin and chymotrypsin identified in A. compressa. Provided are up- (green) and down-regulated (red) DEGs identified for the adult wasps (AD) and larvae (LA) that correspond to chymotrypsin and trypsin. Enzymes are proofed according to their conserved cleavage site (CS) and the characteristic catalytic triad H-D-S (bold lette…
					catalytic triad H-D-S
gene ID	blast description	signal peptide (SP)	activation peptide (AP)	conserved cleveage site (CS)	TAAHC	DIAL	GDSGGP	LA	AD
g4238	trypsin-1-like	19	5	Y-FIGG	TTASC	DVAL	C-GAEGSP-L	x
g5100	chymotrypsin-2	18	5	R-IVGG	TAAHC	DIGL	S-GDSGGP-L		x
g5101	chymotrypsin-1-like	18	5	Q-IVGG	TAAHC	DIAV	H-GDSGGP-L	x	x
g5102	chymotrypsin-1	18	5	Q-IVGG	TAAHC	DVAV	H-GDSGGP-L	x
g5103	chymotrypsin-1-like	18	5	R-VIGG	SAAHC	DIAL	H-GDSGGP-L	x	x
g8318	trypsin-2	19	8	R-IVGG	TAAHC	DIAL	Q-SDSGGP-L		x
g8320	trypsin-1-like	13	6	R-IIGG	TAAHC	DIAL	Q-SDSGGP-L	x	x
g8321	trypsin-7-like	-	-	R-IIGG	TSAQC	DFGL	V-GDSGSP-A		x
g9870	chymotrypsin-2	18	25	R-IVGG	TAAHC	DIAL	Y-GDSGGP-L		x
g9871	chymotrypsin-2-like	17	8	K-IVGG	TAAHC	DIGL	H-GDSGGP-L	x
g11873	trypsin-4-like	19	9	R-IVGG	TAAHC	DIML	Q-GDSGGP-I		x
g11875	trypsin-1	16	17	Q-IVGG	TAGHC	DVAL	Q-GDSGGP-L	x	x
g11876	trypsin-1	16	14	R-IVGG	TAAHC	DIAL	Q-GDSGGP-M	x	x
g14305	chymotrypsin-2	18	9	Q-IISG	TTARC	DIAI	D-GDQGGP-L	x	x
g14306	chymotrypsin-2-like	17	9	R-IVNG	TAAHC	DIAL	N-GDSGGP-L	x	x
g14307	trypsin-1-like	17	9	R-IVNG	TAAHC	DVAL	H-GDSGGP-L	x	x
g14308	trypsin-1-like	17	9	R-IVNG	TAAHC	DVAL	H-GDSGGP-L	x
g14309	trypsin-1-like	17	9	R-IVNG	TAAHC	DIAL	N-GDSGGP-L		x
g14310	chymotrypsin-2-like	-	-	R-IVNG	-	-	K-GDSGGP-L	x
g14312	chymotrypsin-2-like	17	5	K-IVGG	TAAHC	DIAL	K-GDSGGP-L	x
g16229	trypsin-1-like	21	20	R-IVNG	TAAHC	DIAI	Q-GDSGGS-M	x	x
g18034	transmembrane protease serine 9-like	17	15	R-IAGG	TAGHC	DIAL	S-GDSGGP-L		x
g18035	trypsin-1	17	15	R-IVGG	TAGHC	DIAL	Q-GDSGGS-M		x
g18036	trypsin-like	16	15	Q-IVGG	TAGHC	DIAL	S-GDSGGP-L		x
g18720	trypsin-3-like	18	47	R-IVNP	TVAHK	DIAV	T-GDGGSP-L	x
