# Supplementary material for: Midgut transcriptome assessment of the cockroach-hunting wasp Ampulex compressa (Apoidea: Ampulicidae)
Source: PLoS One. 2021 Jun 24;16(6):e0252221. doi: 10.1371/journal.pone.0252221 (PMC8224941; doi:10.1371/journal.pone.0252221)
Supplement: S3 Table — Transcriptome sequencing statistics including data processing results of adapter and quality trimming as well as the mapping statistic obtained by HiSat2. (XLSX) [file pone.0252221.s003.xlsx]

## Sheet: S3 Table
S3 Table. Sequencing and data assembly statistics. Transcriptome sequencing statistics including data processing results of adapter and quality trimming as well as the mapping statistic obtained by HiSat2.
							concatenation						Trimmomatic					HiSat2 mapping	Feature Counts
life stage	sex	tissue	sample name	No. of sequencing reads	%GC	read length [bp]	total number of reads R1	%GC	sequences flagged as poor quality	total number of reads R2	%GC	sequences flagged as poor quality	sequence length	both surviving	%GC	R1 unpaired	R2 unpaired	overall alignment rate	assigned reads	unassigned reads	unassigned mapping quality	unassigned chimera	unassigned fragment lenght	unassigned duplicate	unassigned multi mapping	unassigned secondary	unassigned non junction	unassigned no features	unassigned overlapping length	unassigned ambiguity
adult	male	midgut	Ac-01_S3_L001_R1_001.fastq.gz	5047665	45	151	20253036	45	0	20253036	45	0	30-151	19777264	45	352565	85611	96.43%	13401382 (64.7%)	426857 (2.1%)	50319 (0.2%)	102357 (0.5%)	0	0	1380706 (6.7%)	0	0	5278124 (25.5%)	0	83624 (0.4%)
adult	male	midgut	Ac-01_S3_L001_R2_001.fastq.gz	5047665	45	151
adult	male	midgut	Ac-01_S3_L002_R1_001.fastq.gz	4960791	45	151
adult	male	midgut	Ac-01_S3_L002_R2_001.fastq.gz	4960791	45	151
adult	male	midgut	Ac-01_S3_L003_R1_001.fastq.gz	5190218	45	151
adult	male	midgut	Ac-01_S3_L003_R2_001.fastq.gz	5190218	45	151
adult	male	midgut	Ac-01_S3_L004_R1_001.fastq.gz	5054362	45	151
adult	male	midgut	Ac-01_S3_L004_R2_001.fastq.gz	5054362	45	151
adult	male	body	Ac-02_S4_L001_R1_001.fastq.gz	5024771	45	151	20189115	45	0	20189115	46	0	30-151	19681569	45	404081	70643	97.57%	12881575 (64.5%)	269219 (1.3%)	6493 (0.0%)	127424 (0.6%)	0	0	445729 (2.2%)	0	0	6147975 (30.8%)	0	92173 (0.5%)
adult	male	body	Ac-02_S4_L001_R2_001.fastq.gz	5024771	46	151
adult	male	body	Ac-02_S4_L002_R1_001.fastq.gz	4947591	45	151
adult	male	body	Ac-02_S4_L002_R2_001.fastq.gz	4947591	46	151
adult	male	body	Ac-02_S4_L003_R1_001.fastq.gz	5173982	45	151
adult	male	body	Ac-02_S4_L003_R2_001.fastq.gz	5173982	46	151
adult	male	body	Ac-02_S4_L004_R1_001.fastq.gz	5042771	45	151
adult	male	body	Ac-02_S4_L004_R2_001.fastq.gz	5042771	46	151
adult	male	midgut	Ac-03_S5_L001_R1_001.fastq.gz	4827083	45	151	19382502	45	0	19382502	45	0	30-151	18929721	45	334860	82451	97.31%	12907946 (65.0%)	257399 (1.3%)	54140 (0.3%)	65328 (0.3%)	0	0	1311450 (6.6%)	0	0	5159723 (26.0%)	0	87496 (0.4%)
adult	male	midgut	Ac-03_S5_L001_R2_001.fastq.gz	4827083	45	151
adult	male	midgut	Ac-03_S5_L002_R1_001.fastq.gz	4746228	45	151
adult	male	midgut	Ac-03_S5_L002_R2_001.fastq.gz	4746228	45	151
adult	male	midgut	Ac-03_S5_L003_R1_001.fastq.gz	4971564	46	151
adult	male	midgut	Ac-03_S5_L003_R2_001.fastq.gz	4971564	45	151
adult	male	midgut	Ac-03_S5_L004_R1_001.fastq.gz	4837627	45	151
adult	male	midgut	Ac-03_S5_L004_R2_001.fastq.gz	4837627	45	151
adult	male	body	Ac-04_S6_L001_R1_001.fastq.gz	6541912	45	151	26229699	45	0	26229699	46	0	30-151	25592150	45	505283	93825	97.65%	17268944 (66.5%)	366292 (1.4%)	7212 (0.0%)	68588 (0.3%)	0	0	575045 (2.2%)	0	0	7537776 (29.0%)	0	129866 (0.5%)
adult	male	body	Ac-04_S6_L001_R2_001.fastq.gz	6541912	46	151
adult	male	body	Ac-04_S6_L002_R1_001.fastq.gz	6413531	45	151
adult	male	body	Ac-04_S6_L002_R2_001.fastq.gz	6413531	46	151
adult	male	body	Ac-04_S6_L003_R1_001.fastq.gz	6735195	45	151
adult	male	body	Ac-04_S6_L003_R2_001.fastq.gz	6735195	46	151
adult	male	body	Ac-04_S6_L004_R1_001.fastq.gz	6539061	45	151
adult	male	body	Ac-04_S6_L004_R2_001.fastq.gz	6539061	46	151
adult	male	midgut	Ac-05_S7_L001_R1_001.fastq.gz	4222138	46	151	16944718	46	0	16944718	46	0	30-151	16533023	45	305284	74068	97.36%	11312554 (64.8%)	207767 (1.2%)	54032 (0.3%	49665 (0.3%)	0	0	1321555 (7.6%)	0	0	4432284 (25.4%)	0	72290 (0.4%)
adult	male	midgut	Ac-05_S7_L001_R2_001.fastq.gz	4222138	46	151
adult	male	midgut	Ac-05_S7_L002_R1_001.fastq.gz	4148641	46	151
adult	male	midgut	Ac-05_S7_L002_R2_001.fastq.gz	4148641	46	151
adult	male	midgut	Ac-05_S7_L003_R1_001.fastq.gz	4342683	46	151
adult	male	midgut	Ac-05_S7_L003_R2_001.fastq.gz	4342683	46	151
adult	male	midgut	Ac-05_S7_L004_R1_001.fastq.gz	4231256	46	151
adult	male	midgut	Ac-05_S7_L004_R2_001.fastq.gz	4231256	46	151
adult	male	body	Ac-06_S8_L001_R1_001.fastq.gz	4738895	45	151	19024160	45	0	19024160	46	0	30-151	18622175	45	306860	69095	98.05%	12554269 (66.5%)	197572 (1.0%)	4441 (0.0%)	53750 (0.3%)	0	0	413188 (2.2%)	0	0	5557241 (29.4%)	0	101840 (0.5%)
adult	male	body	Ac-06_S8_L001_R2_001.fastq.gz	4738895	46	151
adult	male	body	Ac-06_S8_L002_R1_001.fastq.gz	4656400	45	151
adult	male	body	Ac-06_S8_L002_R2_001.fastq.gz	4656400	46	151
adult	male	body	Ac-06_S8_L003_R1_001.fastq.gz	4879702	45	151
adult	male	body	Ac-06_S8_L003_R2_001.fastq.gz	4879702	46	151
adult	male	body	Ac-06_S8_L004_R1_001.fastq.gz	4749163	45	151
adult	male	body	Ac-06_S8_L004_R2_001.fastq.gz	4749163	46	151
adult	female	midgut	Ac-07_S9_L001_R1_001.fastq.gz	4760542	45	151	19108123	45	0	19108123	45	0	30-151	18640912	45	349404	81038	96.92%	12693245 (64.8%)	315703 (1.6%)	56901 (0.3%)	110975 (0.6%)	0	0	1323692 (6.8%)	0	0	4998513 (25.5%)	0	77265 (0.4%)
adult	female	midgut	Ac-07_S9_L001_R2_001.fastq.gz	4760542	45	151
adult	female	midgut	Ac-07_S9_L002_R1_001.fastq.gz	4681849	45	151
adult	female	midgut	Ac-07_S9_L002_R2_001.fastq.gz	4681849	45	151
adult	female	midgut	Ac-07_S9_L003_R1_001.fastq.gz	4897508	45	151
adult	female	midgut	Ac-07_S9_L003_R2_001.fastq.gz	4897508	45	151
adult	female	midgut	Ac-07_S9_L004_R1_001.fastq.gz	4768224	45	151
adult	female	midgut	Ac-07_S9_L004_R2_001.fastq.gz	4768224	45	151
adult	female	body	Ac-08_S10_L001_R1_001.fastq.gz	4518954	44	151	17958198	44	0	17958198	44	0	30-151	17523848	44	348511	61916	97.33%	11258595 (63.4%)	294108 (1.7%)	2528 (0.0%)	46066 (0.3%)	0	0	390805 (2.2%)	0	0	5686458 (32.0%)	0	84300 (0.5%)
adult	female	body	Ac-08_S10_L001_R2_001.fastq.gz	4518954	44	151
adult	female	body	Ac-08_S10_L002_R1_001.fastq.gz	4350375	44	151
adult	female	body	Ac-08_S10_L002_R2_001.fastq.gz	4350375	44	151
adult	female	body	Ac-08_S10_L003_R1_001.fastq.gz	4644989	44	151
adult	female	body	Ac-08_S10_L003_R2_001.fastq.gz	4644989	44	151
adult	female	body	Ac-08_S10_L004_R1_001.fastq.gz	4443880	44	151
adult	female	body	Ac-08_S10_L004_R2_001.fastq.gz	4443880	44	151
adult	female	midgut	Ac-09_S11_L001_R1_001.fastq.gz	4722404	46	151	18961708	46	0	18961708	46	0	30-151	18523954	46	319066	84287	97.37%	12487288 (64.4%)	253651 (1.3%)	55298 (0.3%)	71278 (0.4%)	0	0	1216129 (6.3%)	0	0	5221134 (26.9%)	0	77971 (0.4%)
adult	female	midgut	Ac-09_S11_L001_R2_001.fastq.gz	4722404	46	151
adult	female	midgut	Ac-09_S11_L002_R1_001.fastq.gz	4642157	46	151
adult	female	midgut	Ac-09_S11_L002_R2_001.fastq.gz	4642157	46	151
adult	female	midgut	Ac-09_S11_L003_R1_001.fastq.gz	4863049	46	151
adult	female	midgut	Ac-09_S11_L003_R2_001.fastq.gz	4863049	46	151
adult	female	midgut	Ac-09_S11_L004_R1_001.fastq.gz	4734098	46	151
adult	female	midgut	Ac-09_S11_L004_R2_001.fastq.gz	4734098	46	151
adult	female	body	Ac-10_S12_L001_R1_001.fastq.gz	4112973	47	151	16540354	47	0	16540354	48	0	30-151	15721379	48	694529	73594	74.95%	7594711 (47.2%)	3664139 (22.8%)	17213 (0.1%)	348846 (2.2%)	0	0	467142 (2.9%)	0	0	3925986 (24.4%)	0	58428 (0.4%)
adult	female	body	Ac-10_S12_L001_R2_001.fastq.gz	4112973	48	151
adult	female	body	Ac-10_S12_L002_R1_001.fastq.gz	4045399	47	151
adult	female	body	Ac-10_S12_L002_R2_001.fastq.gz	4045399	48	151
adult	female	body	Ac-10_S12_L003_R1_001.fastq.gz	4241620	47	151
adult	female	body	Ac-10_S12_L003_R2_001.fastq.gz	4241620	48	151
adult	female	body	Ac-10_S12_L004_R1_001.fastq.gz	4140362	47	151
adult	female	body	Ac-10_S12_L004_R2_001.fastq.gz	4140362	48	151
adult	female	midgut	Ac-11_S13_L001_R1_001.fastq.gz	4615334	46	151	18551439	46	0	18551439	45	0	30-151	18141321	45	297573	79875	97.12%	12063664 (62.9%)	258387 (1.3%)	62044 (0.3%)	88895 (0.5%)	0	0	1485543 (7.7%)	0	0	5145448 (26.8%)	0	75782 (0.4%)
adult	female	midgut	Ac-11_S13_L001_R2_001.fastq.gz	4615334	45	151
adult	female	midgut	Ac-11_S13_L002_R1_001.fastq.gz	4547828	46	151
adult	female	midgut	Ac-11_S13_L002_R2_001.fastq.gz	4547828	45	151
adult	female	midgut	Ac-11_S13_L003_R1_001.fastq.gz	4754420	46	151
adult	female	midgut	Ac-11_S13_L003_R2_001.fastq.gz	4754420	45	151
adult	female	midgut	Ac-11_S13_L004_R1_001.fastq.gz	4633857	46	151
adult	female	midgut	Ac-11_S13_L004_R2_001.fastq.gz	4633857	45	151
adult	female	body	Ac-12_S14_L001_R1_001.fastq.gz	4948499	45	151	19846772	45	0	19846772	45	0	30-151	19411946	45	338952	70634	97.90%	12666874 (64.3%)	218500 (1.1%)	4329 (0.0%)	40798 (0.2%)	0	0	482897 (2.4%)	0	0	6192933 (31.4%)	0	105002 (0.5%)
adult	female	body	Ac-12_S14_L001_R2_001.fastq.gz	4948499	45	151
adult	female	body	Ac-12_S14_L002_R1_001.fastq.gz	4850951	45	151
adult	female	body	Ac-12_S14_L002_R2_001.fastq.gz	4850951	45	151
adult	female	body	Ac-12_S14_L003_R1_001.fastq.gz	5096618	45	151
adult	female	body	Ac-12_S14_L003_R2_001.fastq.gz	5096618	45	151
adult	female	body	Ac-12_S14_L004_R1_001.fastq.gz	4950704	45	151
adult	female	body	Ac-12_S14_L004_R2_001.fastq.gz	4950704	45	151
larva	N/A	midgut	Ac-13_S15_L001_R1_001.fastq.gz	4831155	46	151	19419775	46	0	19419775	46	0	30-151	19011814	46	316291	68128	97.88%	14816161 (76.6%)	216000 (1.1%)	7636 (0.0%)	147974 (0.8%)	0	0	539019 (2.8%)	0	0	3541900 (18.3%)	0	80490 (0.4%)
larva	N/A	midgut	Ac-13_S15_L001_R2_001.fastq.gz	4831155	46	151
larva	N/A	midgut	Ac-13_S15_L002_R1_001.fastq.gz	4753492	46	151
larva	N/A	midgut	Ac-13_S15_L002_R2_001.fastq.gz	4753492	46	151
larva	N/A	midgut	Ac-13_S15_L003_R1_001.fastq.gz	4981665	46	151
larva	N/A	midgut	Ac-13_S15_L003_R2_001.fastq.gz	4981665	46	151
larva	N/A	midgut	Ac-13_S15_L004_R1_001.fastq.gz	4853463	46	151
larva	N/A	midgut	Ac-13_S15_L004_R2_001.fastq.gz	4853463	46	151
larva	N/A	body	Ac-14_S16_L001_R1_001.fastq.gz	4992986	45	151	20067791	45	0	20067791	45	0	30-151	19665113	45	305397	72444	97.45%	14367407 (71.7%)	292669 (1.5%)	9683 (0.0%)	147889 (0.7%)	0	0	586695 (2.9%)	0	0	4531482 (22.6%)	0	103699 (0.5%)
larva	N/A	body	Ac-14_S16_L001_R2_001.fastq.gz	4992986	45	151
larva	N/A	body	Ac-14_S16_L002_R1_001.fastq.gz	4917648	45	151
larva	N/A	body	Ac-14_S16_L002_R2_001.fastq.gz	4917648	45	151
larva	N/A	body	Ac-14_S16_L003_R1_001.fastq.gz	5148346	45	151
larva	N/A	body	Ac-14_S16_L003_R2_001.fastq.gz	5148346	45	151
larva	N/A	body	Ac-14_S16_L004_R1_001.fastq.gz	5008811	45	151
larva	N/A	body	Ac-14_S16_L004_R2_001.fastq.gz	5008811	45	151
larva	female	midgut	Ac-15_S17_L001_R1_001.fastq.gz	4581872	45	151	18254374	45	0	18254374	46	0	30-151	17827858	45	336849	65844	97.46%	13118178 (72.3%)	255700 (1.4%)	6911 (0.0%)	185323 (1.0%)	0	0	480864 (2.7%)	0	0	4022243 (22.2%)	0	69374 (0.4%)
larva	female	midgut	Ac-15_S17_L001_R2_001.fastq.gz	4581872	46	151
larva	female	midgut	Ac-15_S17_L002_R1_001.fastq.gz	4432701	45	151
larva	female	midgut	Ac-15_S17_L002_R2_001.fastq.gz	4432701	46	151
larva	female	midgut	Ac-15_S17_L003_R1_001.fastq.gz	4709056	45	151
larva	female	midgut	Ac-15_S17_L003_R2_001.fastq.gz	4709056	46	151
larva	female	midgut	Ac-15_S17_L004_R1_001.fastq.gz	4530745	45	151
larva	female	midgut	Ac-15_S17_L004_R2_001.fastq.gz	4530745	46	151
larva	female	body	Ac-16_S18_L001_R1_001.fastq.gz	5070414	46	151	20380103	46	0	20380103	46	0	30-151	19941344	46	339283	74425	97.22%	14371074 (70.9%)	323943 (1.6%)	6806 (0.0%)	186787 (0.9%)	0	0	509354 (2.5%)	0	0	4766020 (23.5%)	0	101874 (0.5%)
larva	female	body	Ac-16_S18_L001_R2_001.fastq.gz	5070414	46	151
larva	female	body	Ac-16_S18_L002_R1_001.fastq.gz	5002731	46	151
larva	female	body	Ac-16_S18_L002_R2_001.fastq.gz	5002731	46	151
larva	female	body	Ac-16_S18_L003_R1_001.fastq.gz	5210001	46	151
larva	female	body	Ac-16_S18_L003_R2_001.fastq.gz	5210001	46	151
larva	female	body	Ac-16_S18_L004_R1_001.fastq.gz	5096957	46	151
larva	female	body	Ac-16_S18_L004_R2_001.fastq.gz	5096957	46	151
larva	male	midgut	Ac-17_S19_L001_R1_001.fastq.gz	5000296	44	151	20027232	44	0	20027232	44	0	30-151	19595015	44	340988	68373	95.56%	13509953 (67.8%)	644579 (3.2%)	6669 (0.0%)	180278 (0.9%)	0	0	539306 (2.7%)	0	0	4987865 (25.0%)	0	70985 (0.4%)
larva	male	midgut	Ac-17_S19_L001_R2_001.fastq.gz	5000296	44	151
larva	male	midgut	Ac-17_S19_L002_R1_001.fastq.gz	4891366	44	151
larva	male	midgut	Ac-17_S19_L002_R2_001.fastq.gz	4891366	44	151
larva	male	midgut	Ac-17_S19_L003_R1_001.fastq.gz	5145898	44	151
larva	male	midgut	Ac-17_S19_L003_R2_001.fastq.gz	5145898	44	151
larva	male	midgut	Ac-17_S19_L004_R1_001.fastq.gz	4989672	44	151
larva	male	midgut	Ac-17_S19_L004_R2_001.fastq.gz	4989672	44	151
larva	male	body	Ac-18_S20_L001_R1_001.fastq.gz	5256591	46	151	21121690	46	0	21121690	46	0	30-151	20581019	46	434789	75705	96.99%	14268612 (68.2%)	352122 (1.7%)	7138 (0.0%)	216099 (1.0%)	0	0	512775 (26.0%)	0	0	5442612 (26.0%)	0	112797 (0.5%)
larva	male	body	Ac-18_S20_L001_R2_001.fastq.gz	5256591	46	151
larva	male	body	Ac-18_S20_L002_R1_001.fastq.gz	5164542	46	151
larva	male	body	Ac-18_S20_L002_R2_001.fastq.gz	5164542	46	151
larva	male	body	Ac-18_S20_L003_R1_001.fastq.gz	5428256	46	151
larva	male	body	Ac-18_S20_L003_R2_001.fastq.gz	5428256	46	151
larva	male	body	Ac-18_S20_L004_R1_001.fastq.gz	5272301	46	151
larva	male	body	Ac-18_S20_L004_R2_001.fastq.gz	5272301	46	151
