# Supplementary material for: Midgut transcriptome assessment of the cockroach-hunting wasp Ampulex compressa (Apoidea: Ampulicidae)
Source: PLoS One. 2021 Jun 24;16(6):e0252221. doi: 10.1371/journal.pone.0252221 (PMC8224941; doi:10.1371/journal.pone.0252221)
Supplement: S4 Table — Provided are the following values for each gene: gene identifiers, mean normalized counts over all samples, log2 fold change, standard error estimate for the log2 fold change estimate, Wald statistic, p-value for the Wald statistic, p-value adjusted for multiple testing with the Benjamini-Hochberg procedure for the Wald statistic, Chromosome start and end, strand, and NCBI description. Genes labeled in green are counted as up- and genes labeled in red as down-regulated. The top 100 up- and down-regulated genes were searched against the NCBI database. (XLS) [file pone.0252221.s004.xls]

## Sheet: adult wasps
S4 Table. Gut-biased differentially expressed genes identified in Ampulex compressa adult wasps. Given are the following values for each gene: gene identifiers, mean normalized counts over all samples, Log2 fold change, standard error estimate for the log2 fold change estimate, Wald statistic, p-value for the Wald statistic, p-value adjusted for multiple testing with the Benjamini-Hochberg proced…
Gene identifiers	Mean normalized counts over all samples	Log2 fold change	Standard error estimate for the log2 fold change estimate	Wald statistic	p-value for the Wald statistic	p-value adjusted for multiple testing with the Benjamini-Hochberg procedure for the Wald statistic	Chromosome	Start	End	Strand	blast description	E-value
g16665	410107.081156407	15.6545351116	0.6007800041	26.0570175508	1.12024915933478E-149	2.01987147034502E-147	scaffold16777_cov80	8460153	8461875	+	Maltase [Ooceraea biroi]	0.0
g2766	293123.864346291	15.4690043142	0.7669453014	20.1696317676	1.80981187341432E-90	1.19872335411555E-88	scaffold8_cov85	905044	908905	+	putative uncharacterized protein DDB_G0282133 [Pseudomyrmex gracilis]	2e-72
g11369	10751.1961530301	15.3717172643	0.8124445267	18.9203284158	7.75696592476579E-80	3.99606871568688E-78	scaffold58_cov78	9494068	9500698	-	sodium-coupled monocarboxylate transporter 2-like [Bombus vancouverensis nearcticus]	0.0
g16796	18491.0053071471	15.3608147995	0.6052737479	25.3782934643	4.37961743117658E-142	7.19698651791575E-140	scaffold16777_cov80	10672004	10673339	+	uncharacterized protein LOC112464305 [Temnothorax curvispinosus]	7e-176
g16664	14040.5240366333	14.8706301444	0.6647363807	22.3707180417	7.59051867722782E-111	8.14381103039434E-109	scaffold16777_cov80	8456549	8458259	+	Maltase [Ooceraea biroi]	0.0
g8318	9931.5371499775	14.7738833823	0.6411643781	23.0422710396	1.75827313375838E-117	2.03802694843315E-115	scaffold27_cov79	4978931	4983135	+	trypsin-2 [Bombus terrestris]	1e-83
g3662	66664.7537024619	14.7689681392	0.4499725427	32.8219318664	2.86526776439074E-236	1.95773190091161E-233	scaffold12_cov81	10274003	10280660	-	PREDICTED: mucin-12-like isoform X2 [Trachymyrmex septentrionalis]	0.0
g6958	47071.6932038914	14.7289273748	0.5386293476	27.3452002563	1.23158439273667E-164	2.70990315025549E-162	scaffold23_cov78	3902464	3902839	-	PREDICTED: probable salivary secreted peptide [Wasmannia auropunctata]	1e-50
g648	80999.1495326312	14.722455359	0.432905593	34.0084665041	1.67007398184572E-253	1.44539336215474E-250	scaffold3_cov78	5848147	5850114	+	ribosome-binding protein 1-like [Halyomorpha halys]	2e-05
g3419	4890.2515124786	14.453598629	0.7710518121	18.7453014211	2.11470259346069E-78	1.08082949087822E-76	scaffold12_cov81	7670467	7674916	-	PREDICTED: carboxypeptidase B-like [Dufourea novaeangliae]	8e-179
g6959	61804.8864681199	14.4310091679	0.558200906	25.8527154156	2.26792169594527E-147	4.0331725283235E-145	scaffold23_cov78	3912013	3912400	-	probable salivary secreted peptide [Pogonomyrmex barbatus]	5e-52
g18034	102677.80206947	14.3695280619	0.4871987079	29.4941834393	3.41847210513037E-191	1.16785802286322E-188	scaffold16901_cov81	6844961	6846545	+	transmembrane protease serine 9-like [Bombus bifarius]	3e-125
g14313	4123.6701825379	14.2420145932	0.764350801	18.6328248426	1.74088798329062E-77	8.56068477237836E-76	scaffold124_cov85	2009551	2012371	-	PREDICTED: uncharacterized protein LOC108578759 [Habropoda laboriosa]	6e-165
g10797	8457.1311263989	13.9898296889	0.5993972775	23.3398285489	1.74828064580242E-120	2.12113825643057E-118	scaffold58_cov78	1231665	1236849	-	PREDICTED: facilitated trehalose transporter Tret1 [Linepithema humile]	0.0
g14306	5175.1587473739	13.810095412	1.0120268254	13.6459776223	2.13333221065147E-42	4.45255928596099E-41	scaffold124_cov85	1917070	1919630	-	chymotrypsin-2-like [Bombus vosnesenskii]	5e-109
g5103	27665.3056315437	13.606882183	1.102401044	12.3429511037	5.31706397807125E-35	8.5322774491126E-34	scaffold13_cov84	14758400	14759968	-	PREDICTED: chymotrypsin-1-like [Vollenhovia emeryi]	2e-97
g2323	14025.1614326011	13.4348788261	0.6133630619	21.9036320574	2.3987644603194E-106	2.2730481915231E-104	scaffold6_cov81	5914698	5924178	-	PREDICTED: uncharacterized protein LOC107222621 [Neodiprion lecontei]	0.0
g2410	1459.3051657188	13.2447105606	0.8049488305	16.4541024949	7.8375000554934E-61	2.69884418356539E-59	scaffold6_cov81	7422590	7425006	+	hypothetical protein X777_11808 [Ooceraea biroi]	4e-22
g8832	15635.4859733261	12.85016264	0.3691810799	34.8072080083	1.89220995645499E-265	1.88958997343836E-262	scaffold30_cov76	1447418	1450798	-	uncharacterized protein LOC116842718 [Odontomachus brunneus]	0.0
g8831	4342.3167286374	12.699434392	0.549378538	23.1160001973	3.1967327569132E-118	3.73873735587812E-116	scaffold30_cov76	1438945	1443766	-	hypothetical protein DMN91_010454 [Ooceraea biroi]	0.0
g16950	3181.3799195923	12.6820621758	0.565862042	22.4119330053	3.01080914624845E-111	3.2845650703023E-109	scaffold16777_cov80	12641149	12642852	+	PREDICTED: CD9 antigen [Polistes canadensis]	6e-150
g15842	20073.0522133438	12.5702687982	0.446825362	28.1323977249	3.9350851845322E-174	1.02170551731194E-171	scaffold16646_cov83	450262	460068	+	zinc carboxypeptidase-like [Pogonomyrmex barbatus]	0.0
g7437	1962.4166004241	12.5140375903	0.6597245048	18.9685808242	3.10167614929978E-80	1.61063839080839E-78	scaffold24_cov80	2590019	2600681	-	Solute carrier organic anion transporter family member 1A5 [Temnothorax longispinosus]	0.0
g770	11394.8771327396	12.2016452792	0.3185471119	38.3040524445	0	0	scaffold3_cov78	7441030	7443609	+	PREDICTED: uncharacterized protein LOC108577989 [Habropoda laboriosa]	2e-97
g14309	5203.3118055475	11.9902681485	1.0815819354	11.0858620654	1.46928233933873E-28	1.87369580837873E-27	scaffold124_cov85	1940294	1942431	-	PREDICTED: trypsin-1-like [Megachile rotundata]	3e-125
g8320	1198.077915373	11.9615600351	0.8001796469	14.9485932076	1.59074202033079E-50	4.22311102411745E-49	scaffold27_cov79	4998868	5002565	-	PREDICTED: trypsin-1-like [Linepithema humile]	3e-114
g18035	1792.0127662391	11.890142032	0.7013389895	16.9534878427	1.81367746490054E-64	6.9454751767961E-63	scaffold16901_cov81	6847680	6849384	+	trypsin-1 [Apis florea]	5e-122
g14307	1028.8495306435	11.7468243029	1.1604916109	10.1222828263	4.40030745877657E-24	4.522944689615E-23	scaffold124_cov85	1923136	1925451	-	PREDICTED: trypsin-1-like [Megachile rotundata]	2e-130
g15485	9994.8322703985	11.7122654923	0.4540982678	25.7923588835	1.08022349526491E-146	1.89506235344987E-144	scaffold956_cov82	128420	138877	-	elongation of very long chain fatty acids protein 4 [Monomorium pharaonis]	0.0
g16919	885.6092409711	11.6470465701	0.7667539507	15.1900705037	4.11476876540208E-52	1.14630747022424E-50	scaffold16777_cov80	12324353	12326973	+	hypothetical protein [Vespula germanica]	0.0
g5101	1671.1595931628	11.6276789392	1.183806288	9.8222817844	9.02766047476764E-23	8.61110126990694E-22	scaffold13_cov84	14751379	14753228	-	PREDICTED: chymotrypsin-1-like [Megachile rotundata]	5e-94
g12445	7312.7600463695	11.4996088485	0.8585861743	13.3936571451	6.58564010885237E-41	1.31733096907737E-39	scaffold69_cov74	572600	573786	+	uncharacterized protein LOC105284120 [Ooceraea biroi]	2e-96
g16229	561.6450614062	11.4629039861	0.8090642558	14.1681008694	1.44351710360326E-45	3.33447313860811E-44	scaffold16777_cov80	3217628	3220430	+	PREDICTED: trypsin-1-like [Dufourea novaeangliae]	9e-117
g10480	1050.1475762669	11.3645277116	0.6155655604	18.4619290655	4.18137396313804E-76	1.98837350877136E-74	scaffold56_cov90	1411737	1421263	-	chitin synthase chs-2 [Ooceraea biroi]	0.0
g3038	517.9710483006	11.2555027491	0.8535586471	13.1865605096	1.04861430565012E-39	2.00783346842919E-38	scaffold12_cov81	2022615	2027818	+	PREDICTED: facilitated trehalose transporter Tret1-like [Habropoda laboriosa]	0.0
g7441	1534.4726945189	11.1219136741	0.4954031802	22.4502266429	1.27320936420648E-111	1.40074609882445E-109	scaffold24_cov80	2741071	2748710	+	PREDICTED: leucine-rich repeat-containing protein 15 [Eufriesea mexicana]	0.0
g17417	26110.6883448955	11.0783485042	0.1955615077	56.648921522	0	0	scaffold16891_cov86	5056514	5059167	-	PREDICTED: uncharacterized protein LOC107065438 [Polistes dominula]	5e-08
g1074	5022.4285267779	11.0306347939	0.5557754241	19.8472877993	1.16311898176337E-87	7.25942818329426E-86	scaffold3_cov78	10249103	10251035	+	PREDICTED: facilitated trehalose transporter Tret1-like [Polistes dominula]	0.0
g9027	658.7189681097	10.9957591125	0.8511217765	12.9191373273	3.51055291050997E-38	6.35620612053562E-37	scaffold30_cov76	3907695	3909951	-	pancreatic triacylglycerol lipase-like [Pogonomyrmex barbatus]	4e-163
g18124	13704.2807303094	10.9600348889	0.383773441	28.5586070266	2.19622925835048E-179	6.06626558125659E-177	scaffold16901_cov81	8155603	8174455	-	Chitin synthase 6 [Harpegnathos saltator]	0.0
g14061	3109.986873575	10.8798012719	0.3588718977	30.3166710529	6.91257854784011E-202	2.71936650630486E-199	scaffold115_cov79	6506685	6508530	+	aquaporin AQPAe.a [Camponotus floridanus]	2e-148
g7436	11331.9100371146	10.7439856173	0.3321973426	32.342178095	1.7871587075447E-229	9.66703930889389E-227	scaffold24_cov80	2579987	2588739	+	solute carrier organic anion transporter family member 74D-like [Osmia lignaria]	0.0
g17494	1962.9987147708	10.6984085943	0.9873688152	10.8352709031	2.34270975105459E-27	2.83175586482222E-26	scaffold16900_cov86	1273466	1275094	+	PREDICTED: glycine-rich RNA-binding protein 3, mitochondrial-like [Fopius arisanus]	6e-04
g3364	2941.0119440601	10.6693393241	0.315978274	33.7660535631	6.21499021856272E-250	5.04268768858632E-247	scaffold12_cov81	6740741	6742881	-	protein snakeskin [Monomorium pharaonis]	2e-100
g11875	701.6580270174	10.6590377327	0.6860875786	15.5359724701	1.9804502473034E-54	5.88334213054754E-53	scaffold64_cov75	272117	273494	-	Trypsin-1 [Habropoda laboriosa]	5e-129
g11876	6784.2631628366	10.4890347316	0.6266145956	16.7392122772	6.7880526177629E-63	2.46152232077648E-61	scaffold64_cov75	276738	278711	-	Trypsin-1 [Habropoda laboriosa]	1e-94
g17346	4058.9075870169	10.4484362767	0.7938989796	13.1609141026	1.47292994965296E-39	2.79147103742989E-38	scaffold16891_cov86	4482637	4487252	+	PREDICTED: retinoid-inducible serine carboxypeptidase-like [Dinoponera quadriceps]	0.0
g17803	1921.2345336002	10.2798674428	0.3757539077	27.3579788018	8.67900656348898E-165	1.94260108977955E-162	scaffold16901_cov81	4468515	4472944	-	uncharacterized protein LOC117603376 [Osmia lignaria]	0.0
g12161	301.0488203739	10.2220263909	0.7512280486	13.6070883004	3.63437007554109E-42	7.53696362950071E-41	scaffold68_cov87	432648	452999	-	homeobox protein Nkx-2.2a-like isoform X2 [Vespa mandarinia]	0.0
g7768	3273.1730831139	10.0956865117	0.5517650865	18.2970738057	8.73143317593395E-75	4.01955551382889E-73	scaffold24_cov80	6987135	6990789	-	pancreatic triacylglycerol lipase-like isoform X2 [Harpegnathos saltator]	4e-117
g3056	833.1211517912	10.0933949874	0.4783087498	21.1022587228	7.58261394772002E-99	6.15234339183133E-97	scaffold12_cov81	2276633	2287447	+	sodium-dependent nutrient amino acid transporter 1-like isoform X1 [Ooceraea biroi]	0.0
g15273	168.0126714305	10.0502275679	0.9469648862	10.6130942286	2.59026160772213E-26	2.96271155871795E-25	scaffold419_cov84	1037527	1047064	+	probable cytochrome P450 6a13 [Nylanderia fulva]	2e-148
g17391	10269.4957997845	10.0303720575	0.5280353548	18.9956448286	1.85297548432265E-80	9.69972892640188E-79	scaffold16891_cov86	4795610	4797743	+	PREDICTED: uncharacterized protein LOC108553831 isoform X1 [Eufriesea mexicana]	2e-15
g7435	1285.2741597982	9.9874053771	0.4762683785	20.9701206872	1.22951771892936E-97	9.55784372882691E-96	scaffold24_cov80	2575436	2579345	+	No significant similarity found
g11942	185.8719985261	9.9463371011	0.8223697399	12.094726519	1.12616648949635E-33	1.72607950019382E-32	scaffold64_cov75	642700	647978	-	protein scarlet-like isoform X1 [Formica exsecta]	0.0
g2321	12276.1459599713	9.9275269971	0.4470317549	22.2076550229	2.89666027649043E-109	2.91507315576735E-107	scaffold6_cov81	5874575	5896593	-	PREDICTED: uncharacterized protein LOC100874903 [Megachile rotundata]	0.0
g11762	13205.338975605	9.9158610614	0.3424146182	28.9586382541	2.18462354469985E-184	6.44563246756671E-182	scaffold63_cov78	789973	793228	+	transferrin-like [Nylanderia fulva]	0.0
g8424	3509.1717262175	9.8868425286	0.5435563687	18.1891761341	6.28782084567896E-74	2.82451523247766E-72	scaffold27_cov79	6577938	6582540	+	PREDICTED: glucose dehydrogenase [FAD, quinone]-like isoform X2 [Linepithema humile]	0.0
g13972	131383.267819656	9.8379104288	0.4066586523	24.1920597841	2.69684199500719E-129	3.60931987414261E-127	scaffold115_cov79	5442680	5445098	+	myogenesis-regulating glycosidase [Odontomachus brunneus]	0.0
g1997	2111.1332623035	9.7378323937	0.5355318324	18.1834800544	6.97628597292938E-74	3.12297050001963E-72	scaffold6_cov81	528356	530607	+	LOW QUALITY PROTEIN: putative serine protease K12H4.7 [Apis florea]	0.0
g5522	870.429455916	9.6393308345	0.5644729622	17.0766918519	2.21316279339778E-65	8.628011826994E-64	scaffold15_cov81	1686693	1690441	-	protein singed wings 2 [Odontomachus brunneus]	0.0
g2304	23599.0242053005	9.5898054063	0.4293268107	22.3368426294	1.62103976549022E-110	1.71092180777187E-108	scaffold6_cov81	5698101	5719207	-	PREDICTED: ejaculatory bulb-specific protein 3 [Habropoda laboriosa]	2e-64
g14305	115.5919673496	9.5168128928	0.9672469443	9.8390725852	7.64119460057967E-23	7.31548586318033E-22	scaffold124_cov85	1907672	1910381	-	chymotrypsin-2 [Bombus impatiens]	3e-77
g168	6741.749984366	9.5157487485	0.5573058825	17.0745528577	2.2957778060788E-65	8.92328966422604E-64	scaffold1_cov76	g1074	998338	-	leucine-rich repeat neuronal protein 2-like [Odontomachus brunneus]	0.0
g15483	131.3743054322	9.5017834498	0.812904455	11.6886841886	1.45625246860768E-31	2.07065383871467E-30	scaffold956_cov82	68109	89892	-	PREDICTED: homeotic protein caudal isoform X1 [Fopius arisanus]	9e-78
g6106	174.9445794004	9.4958441536	0.7481462092	12.6924978528	6.50766866330844E-37	1.12194627605671E-35	scaffold15_cov81	8635139	8654556	+	homeobox protein Hox-B1a isoform X1 [Osmia lignaria]	0.0
g4303	531.6781120728	9.4720355243	0.5140946109	18.4246932817	8.32612592718388E-76	3.93053697406186E-74	scaffold13_cov84	4255068	4259953	+	tetraspanin-7-like isoform X2 [Pseudomyrmex gracilis]	1e-33
g14497	127.5912692646	9.4455037696	0.8188460547	11.5351398659	8.774444350947E-31	1.21180677195738E-29	scaffold138_cov82	59433	59803	+	No significant similarity found
g18091	554.178453014	9.3668903248	0.4772882373	19.6252276762	9.4154349212438E-86	5.76562151639561E-84	scaffold16901_cov81	7728839	7732654	+	feline leukemia virus subgroup C receptor-related protein 2-like [Bombus vancouverensis nearcticus]	0.0
g16058	2149.5165146109	9.330852579	0.2881423174	32.3827914708	4.79517312922393E-230	2.82958807107205E-227	scaffold16777_cov80	1255118	1256887	-	prion-like-(Q/N-rich) domain-bearing protein 25 [Formica exsecta]	9e-81
g5436	1323.8852236774	9.3117458318	0.461631318	20.1713910408	1.74656441103464E-90	1.1627640607206E-88	scaffold15_cov81	934743	941019	+	hypothetical protein E2986_09615 [Frieseomelitta varia]	0.0
g7534	333.9387729283	9.2966766641	0.6063452088	15.3323165242	4.65099525646151E-53	1.33287462294444E-51	scaffold24_cov80	4722285	4723368	-	forkhead box protein D3-like [Nomia melanderi]	2e-179
g16774	461.9713786194	8.9980309215	0.4825501838	18.6468293328	1.33991608067195E-77	6.66467071236907E-76	scaffold16777_cov80	10455907	10457323	-	PREDICTED: glutathione S-transferase 1-1-like [Habropoda laboriosa]	4e-116
g3420	3551.5536013408	8.9413364933	1.3131275602	6.8091910981	9.81490341216529E-12	4.83778065510846E-11	scaffold12_cov81	7675550	7678595	-	carboxypeptidase B-like [Pseudomyrmex gracilis]	4e-164
g9202	150.5564231257	8.9234838283	0.7287720527	12.2445472422	1.79676963569135E-34	2.85503836114383E-33	scaffold51_cov83	699978	707306	+	Partitioning defective protein 6 [Dufourea novaeangliae]	0.0
g12358	22688.5979738615	8.9075503161	0.427884588	20.8176470131	2.99537262764182E-96	2.19694505378791E-94	scaffold69_cov74	61581	66254	+	chitotriosidase-1 isoform X1 [Nasonia vitripennis]	0.0
g18203	59.2825269404	8.8776093063	0.8196176581	10.8314031774	2.44381374471899E-27	2.94847491021765E-26	scaffold16901_cov81	8835804	8837182	-	PREDICTED: protein odd-skipped [Habropoda laboriosa]	0.0
g9023	4701.1960331307	8.8185214829	1.0486699903	8.409243675	4.12662997791127E-17	2.89109068393114E-16	scaffold30_cov76	3880638	3881595	-	No significant similarity found
g16415	321.4714981686	8.7794894306	0.6251249723	14.0443748374	8.34011040201908E-45	1.87645256913365E-43	scaffold16777_cov80	5342021	5344613	+	high affinity copper uptake protein 1-like [Odontomachus brunneus]	9e-68
g8966	78.3171556412	8.7549580984	0.838660245	10.4392191606	1.64155370831222E-25	1.79571407310214E-24	scaffold30_cov76	2938754	2941053	+	PREDICTED: probable cytochrome P450 6a13 [Dinoponera quadriceps]	0.0
g9393	7646.8715234881	8.6125647361	0.1583516915	54.3888395125	0	0	scaffold51_cov83	4333836	4342161	+	protein mesh isoform X1 [Bombus impatiens]	0.0
g18036	132.1854398746	8.5639548381	0.8022416676	10.6750312077	1.33212752993694E-26	1.54684075077293E-25	scaffold16901_cov81	6849902	6852116	+	trypsin-like [Osmia lignaria]	1e-106
g16230	45.8193252542	8.5285797419	0.8188470561	10.4153512895	2.1101709628348E-25	2.30203692769088E-24	scaffold16777_cov80	3222998	3227010	-	No significant similarity found
g8321	108.4047979862	8.4239255814	1.333442076	6.3174289556	2.65950633686023E-10	1.17474349319903E-09	scaffold27_cov79	5011091	5013466	+	PREDICTED: trypsin-7-like [Dufourea novaeangliae]	1e-108
g647	197.617608733	8.3741420627	0.5153043674	16.2508656881	2.20232530998312E-59	7.25649420664995E-58	scaffold3_cov78	5846519	5847429	-	No significant similarity found
g2325	117.5605814581	8.3545062592	0.871311773	9.5884234763	8.94411648297524E-22	8.10841621382574E-21	scaffold6_cov81	5930463	5937155	-	PREDICTED: thyrotropin-releasing hormone-degrading ectoenzyme-like [Linepithema humile]	0.0
g5460	361.4940268173	8.3257566241	0.4486808517	18.5560774268	7.28323619917842E-77	3.52802135588561E-75	scaffold15_cov81	1185684	1191082	+	PREDICTED: putative inorganic phosphate cotransporter isoform X1 [Habropoda laboriosa]	0.0
g13930	1220.1254508818	8.2385356075	0.3109347729	26.496025294	1.07704444015514E-154	2.08689416747672E-152	scaffold115_cov79	4884998	4889746	+	PREDICTED: neuropeptides capa receptor-like [Dufourea novaeangliae]	0.0
g11844	61.1806462436	8.2056087576	0.9658142832	8.4960523988	1.96147477794227E-17	1.40839964420611E-16	scaffold64_cov75	138659	139198	-	No significant similarity found
g13932	173.2279151777	8.1988027997	0.531456352	15.4270482774	1.07683739591202E-53	3.13441772953584E-52	scaffold115_cov79	4896235	4906273	+	PREDICTED: neuropeptides capa receptor-like [Dinoponera quadriceps]	2e-133
g5100	434.2404382053	8.1842326805	1.0816044627	7.5667519531	3.82671595293038E-14	2.20694920039725E-13	scaffold13_cov84	14747318	14749652	-	chymotrypsin-2 [Vespa mandarinia]	1e-94
g10648	93.6133789685	8.1663201663	0.7804768857	10.4632440962	1.27416941459925E-25	1.40657035206867E-24	scaffold58_cov78	116048	138048	-	homeobox protein orthopedia isoform X1 [Cephus cinctus]	7e-144
g9957	1229.7289445973	8.1325733538	0.264523039	30.7442912471	1.45767288043028E-207	6.10435784959546E-205	scaffold53_cov81	6552175	6559859	+	calcium and integrin-binding protein 1 [Ooceraea biroi]	1e-89
g9870	2598.8734605838	8.019381639	1.1021071835	7.276408102	3.42825458818899E-13	1.86449941616546E-12	scaffold53_cov81	4820010	4822245	+	chymotrypsin-2 [Cephus cinctus]	1e-76
g11720	7002.4276612803	7.9688841895	0.2565408233	31.0628308023	7.65587996493986E-212	3.31295445682831E-209	scaffold63_cov78	653198	656068	+	PREDICTED: venom acid phosphatase Acph-1-like [Megachile rotundata]	4e-151
g13361	3520.3442740165	7.9661256284	1.442518406	5.5223736455	3.34450304308791E-08	1.24514879568016E-07	scaffold98_cov83	122574	135187	+	Select seq gb|EFN70970.1| hypothetical protein EAG_06790 [Camponotus floridanus]	2e-100
g17498	7405.9645492977	7.9596120253	1.5062463488	5.2844025361	1.26115669642466E-07	4.47331591065162E-07	scaffold16900_cov86	1301840	1303231	+	PREDICTED: putative uncharacterized protein DDB_G0282499 [Cyphomyrmex costatus]	5e-04
g17495	216.6922790208	7.8784108229	1.308203832	6.0223113783	1.71943696453199E-09	7.11336222866612E-09	scaffold16900_cov86	1276945	1280311	+	PREDICTED: uncharacterized protein LOC108551964 isoform X3 [Eufriesea mexicana]	8e-16
g18858	28.1107389585	7.859648597	0.8257429189	9.5182755035	1.7607660975011E-21	1.57643210191444E-20	scaffold16920_cov86	1718854	1719954	+	No significant similarity found
g3062	3535.0563147026	7.8320722305	0.2973804355	26.3368779382	7.25543918565701E-153	1.36507407982898E-150	scaffold12_cov81	2338798	2343979	+	apyrase isoform X2 [Ooceraea biroi]	0.0
g437	150.730734208	7.8299222447	0.5227076858	14.9795429789	9.9901638601919E-51	2.68514093650127E-49	scaffold3_cov78	3049477	3054880	+
g2817	3552.5999172202	7.820941187	0.4195331134	18.6420116485	1.46621881233852E-77	7.26505825258725E-76	scaffold8_cov85	1875030	1876920	-
g9872	151.3234764363	7.8162140219	0.5337476617	14.6440248496	1.47096526145023E-48	3.70078895816801E-47	scaffold53_cov81	4826591	4829180	+
g1080	2146.3599100422	7.7967285515	0.2274280816	34.2821717324	1.44694392040267E-257	1.34173042676196E-254	scaffold3_cov78	10289103	10290117	+
g14742	177.7684385128	7.7820363951	0.4753342096	16.371715391	3.04508837146785E-60	1.03214979734715E-58	scaffold266_cov83	935765	948678	+
g17497	695.9005857726	7.7473377725	1.516315715	5.1093170743	3.233253560214E-07	1.09564337558596E-06	scaffold16900_cov86	1298598	1300768	+
g18033	1568.0097870337	7.7275865854	0.6174403914	12.51551841	6.1405652388347E-36	1.0246377626035E-34	scaffold16901_cov81	6841577	6843734	+
g439	141.8077297106	7.7245767431	0.5269647833	14.6586204396	1.18659398295746E-48	3.00279982197929E-47	scaffold3_cov78	3070943	3091162	+
g3387	3892.2837388217	7.6892338751	0.2385495054	32.2332836558	6.03371245534431E-228	3.13318620381119E-225	scaffold12_cov81	6919041	6921504	-
g8071	50.0100921158	7.6765371573	1.2888625417	5.9560557537	2.58398209135484E-09	1.05256528114115E-08	scaffold27_cov79	1266672	1270550	-
g10708	551.3740955513	7.5901006262	1.0015047864	7.5786963068	3.49044468791857E-14	2.01659781658028E-13	scaffold58_cov78	620047	631788	+
g4034	2105.2382516244	7.5836087562	0.5787110476	13.1043096333	3.11079941530482E-39	5.82747446024346E-38	scaffold12_cov81	14619360	14625894	+
g2228	2691.793954476	7.5796713413	0.350561253	21.6215319785	1.12674534166252E-103	1.01579222399047E-101	scaffold6_cov81	4504142	4514822	-
g13409	24.229830231	7.5766743379	0.8845285632	8.5657769048	1.07349554826388E-17	7.82049338247009E-17	scaffold98_cov83	1770960	1771377	+
g16583	28.5921781691	7.5499595303	1.0415098899	7.2490521726	4.19698212003939E-13	2.27688540239225E-12	scaffold16777_cov80	7502560	7503523	-
g13931	22.6691235373	7.5233702525	0.8588294625	8.7600281326	1.95201651446145E-18	1.48977533161309E-17	scaffold115_cov79	4891782	4892919	+
g13467	1106.062007852	7.5174092615	0.3586470771	20.9604643137	1.50610855290725E-97	1.15013536669658E-95	scaffold111_cov84	1267394	1272862	-
g11619	302.7910754139	7.5045708014	0.4439996623	16.9021993457	4.33433950204644E-64	1.62625420276205E-62	scaffold63_cov78	212744	213720	+
g438	29.9006613498	7.4921886157	0.8142662906	9.2011528684	3.54129650310404E-20	2.97753310902181E-19	scaffold3_cov78	3054931	3055393	+
g18202	21.0582009203	7.4395518139	0.8480667983	8.7723653713	1.74951633657001E-18	1.34074504612466E-17	scaffold16901_cov81	8828862	8834638	+
g3507	99.8667298979	7.3850110229	0.5959712345	12.3915561623	2.90353749817171E-35	4.71171547515815E-34	scaffold12_cov81	8424053	8427363	-
g11719	3360.1041649513	7.3838326355	0.2264442182	32.6077331348	3.18648187423784E-233	2.06834538456778E-230	scaffold63_cov78	650164	652042	-
g17332	38.4348907071	7.3812848214	0.7878387984	9.3690293452	7.32026078343172E-21	6.36514571269327E-20	scaffold16891_cov86	4357756	4364392	+
g8063	2210.3775033731	7.3297941744	0.5971694679	12.2742279514	1.24574434949811E-34	1.9867632856492E-33	scaffold27_cov79	1134530	1136464	+
g14738	150.7202973405	7.318169625	0.4159053706	17.5957564942	2.65486766153267E-69	1.0906801260132E-67	scaffold266_cov83	727439	782184	+
g17389	1696.4999862549	7.2888751848	0.3726589293	19.5591051522	3.45080088989043E-85	2.06443765679989E-83	scaffold16891_cov86	4790360	4791626	+
g11983	128.275330692	7.2556418214	0.6003030003	12.0866326141	1.24276751740817E-33	1.89807151894034E-32	scaffold64_cov75	966961	971113	+
g15763	153.4465767184	7.2446744687	0.508931154	14.2350775968	5.55012909966101E-46	1.29823019769008E-44	scaffold11587_cov32	234	775	-
g12671	81.51246245	7.2110400866	0.6932903313	10.4011836902	2.44872205307921E-25	2.66019327975517E-24	scaffold90_cov87	26200	30541	+
g17246	4368.3822156859	7.1758173105	0.2506316832	28.6309265454	2.76999153577495E-180	7.8173978516153E-178	scaffold16891_cov86	3129381	3135082	-
g8319	326.6769013223	7.1411070388	0.3855646015	18.5211687258	1.39378306194047E-76	6.72642814502274E-75	scaffold27_cov79	4990610	4997466	-
g5832	740.5888101038	7.1334426379	0.2600599412	27.4299940445	1.20382089554208E-165	2.79071479748701E-163	scaffold15_cov81	5350757	5352808	+
g10182	2261.7933195584	7.1319454775	0.2373743196	30.0451434244	2.52673917587804E-198	9.64768470036725E-196	scaffold53_cov81	9747691	9755311	-
g10022	43133.3389513228	7.0957740138	1.5504586764	4.5765644205	4.7267419939788E-06	1.41616811829755E-05	scaffold53_cov81	7489660	7491691	-
g899	1033.7694512527	7.0863324708	0.2895355541	24.4748265615	2.73892559018496E-132	3.78263106508311E-130	scaffold3_cov78	8446957	8450902	-
g17390	5153.4227035301	7.0799175011	0.921270164	7.6849525554	1.5305370351557E-14	9.08109314003259E-14	scaffold16891_cov86	4793737	4794460	-
g15355	21569.4898461025	7.0783429683	0.241220423	29.3438792661	2.86029294562696E-189	9.2830807550323E-187	scaffold752_cov94	21528	23553	+
g19060	32.385301236	7.0195337191	1.1469026696	6.1204266978	9.33251075958071E-10	3.94127048408838E-09	scaffold17174_cov266	1182	2669	-
g11508	1114.6297822421	6.9519615297	0.5241856873	13.2624024225	3.82444558493434E-40	7.42136809919545E-39	scaffold58_cov78	12177030	12178281	+
g8307	53.0575200241	6.9395339354	0.6454446585	10.7515552938	5.82706743494583E-27	6.90840086214309E-26	scaffold27_cov79	4654412	4672458	+
g12964	54.8583062073	6.9288342039	0.6859498221	10.1010802555	5.46369748976448E-24	5.6026635712577E-23	scaffold94_cov84	2050286	2052226	+
g14741	19.5126213525	6.9003803819	0.8258938134	8.3550454915	6.54075008407569E-17	4.53589837561275E-16	scaffold266_cov83	854830	859677	+
g16948	1555.9051505167	6.8901175338	0.2696395939	25.5530630125	5.07671558849949E-144	8.67183181182901E-142	scaffold16777_cov80	12635508	12636887	-
g5102	16.8096112686	6.8846384398	1.02645719	6.7071851675	1.98414427767595E-11	9.5897844425872E-11	scaffold13_cov84	14755562	14757311	-
g2765	20.3281769226	6.8792438679	0.8810676412	7.8078498702	5.81718182311004E-15	3.55381903188774E-14	scaffold8_cov85	899221	903607	+
g10258	211.1063534864	6.8742466142	0.4137493357	16.6145200045	5.47109902147396E-62	1.95663381533815E-60	scaffold53_cov81	10686384	10689953	-
g12079	5899.4361695183	6.8215903161	1.5651238453	4.3584987455	1.30957673021984E-05	3.75047983933684E-05	scaffold64_cov75	2235000	2239166	-
g1998	18.2157696252	6.7812637226	0.8468022265	8.0080844267	1.16508914025412E-15	7.46922825618715E-15	scaffold6_cov81	531279	533020	-
g395	349.9531907619	6.7774166347	0.3361360864	20.1627165586	2.08135152889674E-90	1.37157896183439E-88	scaffold3_cov78	2429044	2447467	+
g5327	8222.3768540194	6.7621997949	0.1572317172	43.0078607236	0	0	scaffold15_cov81	264334	268556	-
g10217	43959.0537458221	6.7585044333	0.3204854487	21.0883347768	1.01781664021043E-98	8.20701591503841E-97	scaffold53_cov81	10309841	10312315	-
g14058	14.4504706142	6.7542294991	0.9804340236	6.8890199001	5.61780811780965E-12	2.81589718581411E-11	scaffold115_cov79	6498767	6499624	-
g12385	306.0975986665	6.7467019567	0.417953545	16.1422292925	1.28803837756607E-58	4.16990379490343E-57	scaffold69_cov74	163566	170571	+
g4562	196.6287674241	6.7339978262	0.3983762839	16.9036112298	4.23177419435925E-64	1.59237369829484E-62	scaffold13_cov84	7950105	7971614	+
g11709	15.4903321684	6.7112279842	1.0665318931	6.292571303	3.1224981742384E-10	1.37411089145637E-09	scaffold63_cov78	609507	610491	+
g646	14.0240189038	6.6374620495	1.0333407141	6.4233044909	1.33347379007804E-10	6.03933733481064E-10	scaffold3_cov78	5837009	5840637	+
g9226	129701.837621419	6.6353351306	0.1705824913	38.8981019145	0	0	scaffold51_cov83	1593309	1600065	-
g4171	41.3839702522	6.6048964442	1.0421729723	6.3376201647	2.33341210656954E-10	0.000000001	scaffold13_cov84	1914177	1915338	-
g5091	15.6886074379	6.5846537856	0.8396848071	7.8418160362	4.44076630536145E-15	2.73611904016148E-14	scaffold13_cov84	14681161	14707631	-
g10990	2172.8122050766	6.5498632414	0.5741456828	11.4080161833	3.81326953706318E-30	5.14593192621146E-29	scaffold58_cov78	3622599	3627276	-
g5756	33.4159253055	6.5429751329	0.6682000999	9.7919397698	1.21933827165724E-22	1.15712349727005E-21	scaffold15_cov81	4425351	4432937	+
g1736	16.4743129177	6.5204651888	1.2146866093	5.3680226149	7.96045739049284E-08	0.000000286	scaffold5_cov82	7379148	7380454	+
g5090	10.4678128056	6.5081999137	0.8368501336	7.777019627	7.42530900413751E-15	4.50445614447258E-14	scaffold13_cov84	14680559	14681128	-
g7449	616.9996283677	6.5009449528	0.3288201899	19.770516389	5.34263311933341E-87	3.31856761508069E-85	scaffold24_cov80	2898016	2905407	-
g16784	82.9626809839	6.4751478168	0.5556400005	11.6534947276	2.20237880847194E-31	3.09429455536609E-30	scaffold16777_cov80	10572926	10583825	-
g14854	19.2119867628	6.4648195986	0.7855672851	8.2294918862	1.88009230524459E-16	1.27187901546041E-15	scaffold285_cov87	1263650	1267250	-
g18554	6022.2842011236	6.4473682455	0.1984926368	32.4816494456	1.93666786013261E-231	1.19722962667817E-228	scaffold16905_cov83	1228064	1289940	-
g13801	7944.7911322989	6.4450136508	0.3955725606	16.2928733991	1.10894298275998E-59	3.68191759646804E-58	scaffold115_cov79	3139049	3145385	-
g7307	117.0470557631	6.4311952218	0.6954291718	9.2478076596	2.2914422395006E-20	1.94682612259141E-19	scaffold24_cov80	500979	513291	+
g9184	692.0667240098	6.4275068411	0.25402572	25.3025829078	2.99185460807618E-141	4.85503206525562E-139	scaffold51_cov83	559546	563716	+
g2718	141.0354281048	6.4116560404	0.5279106896	12.145342321	6.07278922688764E-34	9.45287167187714E-33	scaffold8_cov85	232153	241565	-
g4538	450.152464343	6.3931474326	0.2653298176	24.0950960202	2.81384260498211E-128	3.72748007121201E-126	scaffold13_cov84	7414601	7416173	-
g9596	293.9363085467	6.3681405417	0.6431659132	9.9012407392	4.11142238501471E-23	3.98912446952623E-22	scaffold53_cov81	526776	550761	+
g6025	24.7030774886	6.3483555665	0.8621819375	7.3631275377	1.79650579211849E-13	9.95825712778919E-13	scaffold15_cov81	7372400	7395093	+
g8841	5945.2033151037	6.315060576	0.2871868337	21.9893805528	3.63921460003284E-107	3.49957658797233E-105	scaffold30_cov76	1683010	1701980	-
g18815	100.5824087115	6.3083373945	0.4423388538	14.2613232839	3.81157716737797E-46	8.98038017911087E-45	scaffold16920_cov86	725080	730577	+
g13468	1419.5607915843	6.258510334	0.3218257227	19.4468928119	3.09634430772679E-84	1.81885709515426E-82	scaffold111_cov84	1273140	1280477	-
g4168	15.8979138184	6.204283461	1.1122266465	5.5782546484	2.42943831433759E-08	9.12585885322067E-08	scaffold13_cov84	1850322	1855253	+
g10993	90.9068362172	6.1974782643	0.4049244413	15.3052708914	7.05078165351668E-53	2.01171972364733E-51	scaffold58_cov78	3658037	3662551	-
g18481	49.1397438482	6.1917731894	0.5790090359	10.6937419022	1.08887299973642E-26	1.27463925000705E-25	scaffold16902_cov85	689026	753964	-
g4170	53.8819545361	6.181828213	1.1774775895	5.2500601862	0.000000152	5.35514624177543E-07	scaffold13_cov84	1904113	1914119	+
g9022	12047.0331692562	6.1751896083	0.6232282235	9.9083921037	3.82756222775566E-23	3.71648562757846E-22	scaffold30_cov76	3873512	3878797	-
g440	15.8483908375	6.1610639728	0.8084295397	7.6210277705	2.51663789269138E-14	1.46994789464297E-13	scaffold3_cov78	3090972	3091657	-
g435	11.2171893185	6.1380542671	0.8401990946	7.3054759358	2.76287027041593E-13	1.5089432835734E-12	scaffold3_cov78	3028469	3029454	+
g1495	1496.0377756027	6.1270122786	0.1995894354	30.69807912	6.03776332012221E-207	2.44944510693208E-204	scaffold5_cov82	3604982	3642132	+
g18661	15353.0941910417	6.1168102761	0.218164418	28.0376164541	5.65560109358378E-173	1.4396277136648E-170	scaffold16913_cov84	87112	101896	+
g10686	11.655670099	6.1113964112	0.9122322281	6.6993866506	2.09296138808824E-11	1.00931741233884E-10	scaffold58_cov78	416554	419999	-
g16169	563.5466904465	6.056369715	1.2072139048	5.0168157367	5.25349086386675E-07	1.74337470334146E-06	scaffold16777_cov80	2615196	2617316	-
g18417	115.1393401104	6.0458983989	0.5831109222	10.3683504613	3.45436033569299E-25	3.72462673405037E-24	scaffold16901_cov81	10538091	10541688	-
g16308	22929.2842673961	6.0243313086	0.2299861252	26.1943250009	3.08401286860253E-151	5.63896550143635E-149	scaffold16777_cov80	3824227	3825057	+
g4238	13.2837402028	6.0142316309	1.1163297452	5.3875045941	7.14426500834392E-08	2.57916708393551E-07	scaffold13_cov84	2890569	2891763	-
g8369	6205.0066485832	5.984566124	0.2854226543	20.9673830532	1.30233229936117E-97	1.0063617803754E-95	scaffold27_cov79	5492672	5496665	-
g14060	26.8775728458	5.9544383458	0.6553060208	9.0865002864	1.02278229032486E-19	8.40364537531476E-19	scaffold115_cov79	6504344	6505980	-
g17350	237.7293554614	5.9428296509	0.2826353722	21.0264893789	3.75424689764663E-98	3.00849587810176E-96	scaffold16891_cov86	4489738	4491319	+
g11052	25.3484427173	5.9327883166	0.8711244518	6.8104945327	9.72638096696535E-12	4.79741176721672E-11	scaffold58_cov78	4172234	4186424	-
g6718	206.6504885936	5.9304131617	0.6012055399	9.8642024527	5.95054504050939E-23	5.72646224728635E-22	scaffold22_cov71	899231	902512	+
g167	9.7932681102	5.9259680096	0.8686809497	6.8218003533	8.99065584226863E-12	4.44296513682266E-11	scaffold1_cov76	989874	993123	-
g16202	2379.8467408008	5.9187607985	0.8330160444	7.1052182471	1.20132547056443E-12	6.26581247845217E-12	scaffold16777_cov80	2941085	2941678	+
g17584	233.6272494115	5.9122922294	0.3746097744	15.7825359439	4.10363971375483E-56	1.25941963981005E-54	scaffold16901_cov81	1529369	1579925	-
g10264	408.2785990394	5.898128819	0.3609570754	16.3402499109	5.10432612308071E-60	1.71669330906305E-58	scaffold53_cov81	10728142	10750237	-
g3558	1279.4544227177	5.8602414774	0.2877220598	20.3677169584	3.23407457321624E-92	2.18670604736944E-90	scaffold12_cov81	8875400	8879260	-
g9494	1628.1780712087	5.8364387651	0.2459313707	23.7319816045	1.68656418743954E-124	2.12572585255729E-122	scaffold51_cov83	6473119	6474689	-
g17499	194.7291795047	5.8310506583	1.2015735737	4.8528452904	0.000001217	3.87621090697944E-06	scaffold16900_cov86	1304571	1307548	+
g17349	44.576947227	5.7951189214	0.5380945144	10.7697045152	4.78534499806674E-27	5.70462339438957E-26	scaffold16891_cov86	4489243	4489576	-
g14826	9.4909331016	5.7718802144	0.9513195201	6.0672361835	1.30130124228138E-09	5.43723615297615E-09	scaffold285_cov87	843623	857669	+
g11843	491.6781028049	5.7622021195	0.684823216	8.4141454104	3.9576953480419E-17	2.77723248693405E-16	scaffold64_cov75	135526	138623	-
g5652	6.1785014903	5.7398672669	0.888491709	6.4602372862	1.04538930585805E-10	4.77020877632661E-10	scaffold15_cov81	3089471	3090027	-
g2898	42.6784449728	5.7101259818	0.4724517781	12.0861561878	1.24999297980168E-33	1.90686355626151E-32	scaffold12_cov81	58026	58350	+
g10947	8.3181502539	5.7022312932	0.8641710753	6.5984982093	4.15343496244049E-11	1.95503599283548E-10	scaffold58_cov78	3040336	3041608	-
g15715	744.1723641066	5.699882535	0.2288674653	24.9047304598	6.61211232839216E-137	9.8664876146192E-135	scaffold5693_cov76	4797	6454	+
g14312	8.368181658	5.6873048364	1.2111169206	4.6959172476	2.65412984193856E-06	8.14175652364046E-06	scaffold124_cov85	1966486	1969258	-
g14736	5.8653343872	5.6838540194	0.8779514695	6.4739956784	9.54446325717286E-11	4.36750870654276E-10	scaffold266_cov83	725367	726520	-
g902	15483.0256287785	5.6779226375	0.3177793737	17.8674989861	2.11255617104924E-71	9.14173473752042E-70	scaffold3_cov78	8503585	8508144	-
g16619	11.1386611825	5.6446342971	1.1756719594	4.8011983716	1.57718934328733E-06	4.95524493091872E-06	scaffold16777_cov80	7747574	7753271	+
g16414	27.9153515924	5.6400807627	0.84354216	6.6861871642	2.29060039812834E-11	1.10053939187646E-10	scaffold16777_cov80	5335310	5340131	-
g5182	2086.3565665899	5.6300170726	0.1915397684	29.3934628872	6.65667197463522E-190	2.2158183480696E-187	scaffold13_cov84	16216903	16219676	-
g13359	27.2660568291	5.61517416	1.5380323205	3.6508817696	0.0002613415	0.0006378522	scaffold98_cov83	115640	116855	+
g9592	15612.3265066586	5.5944764753	0.1028354393	54.4022227374	0	0	scaffold53_cov81	419041	444139	-
g3255	694.9403615413	5.5901828439	0.1888659703	29.5986769684	1.55401124887058E-192	5.45247946833456E-190	scaffold12_cov81	5478056	5480479	+
g18769	132.2262954327	5.5789813198	0.3961696008	14.082305428	4.87917007771849E-45	1.10930623378181E-43	scaffold16916_cov83	2159861	2162407	+
g9397	5.4257857848	5.5584206411	0.8974802547	6.1933625971	5.88940308023554E-10	2.5333409803717E-09	scaffold51_cov83	4472394	4474558	+
g577	22.2950706194	5.5419891189	0.9293864829	5.9630618918	2.47554599481823E-09	1.00997919876588E-08	scaffold3_cov78	4967262	4973789	-
g18276	283.3705028366	5.5390488346	0.8492548739	6.5222455649	6.92624936124602E-11	3.20329779863541E-10	scaffold16901_cov81	9553382	9565059	+
g16994	23.9885501198	5.5388066238	0.6960987335	7.956926737	1.76365069644221E-15	1.11577550395774E-14	scaffold16777_cov80	13455182	13558680	-
g14737	5.3340270262	5.5161501371	0.9161499946	6.0210120282	1.73329875796168E-09	7.16842449055702E-09	scaffold266_cov83	726603	727005	-
g3386	38016.0256868391	5.5016693327	0.338984784	16.2298415508	3.10259268718899E-59	1.01455562380573E-57	scaffold12_cov81	6875940	6919012	-
g3253	249.3132817109	5.5014414059	0.5344136363	10.2943507285	7.47219519376454E-25	7.93813731632171E-24	scaffold12_cov81	5467014	5471140	-
g8370	656.9726371892	5.4863827184	0.3494892831	15.6982859941	1.55383826605635E-55	4.7241050046706E-54	scaffold27_cov79	5496710	5503549	-
g13120	147.2002530382	5.4841957923	0.3217743682	17.0436067478	3.89925556698107E-65	1.50655165983774E-63	scaffold95_cov87	573724	579198	-
g12457	789.1710921843	5.4710637409	0.295719608	18.5008487547	2.03247903482201E-76	9.70060398163948E-75	scaffold69_cov74	631330	632509	+
g14153	314.2773153825	5.462726366	0.3500779603	15.6043138552	6.8037258437137E-55	2.05888039401145E-53	scaffold115_cov79	7604982	7609489	+
g13358	17.2698766257	5.4617458469	1.557515636	3.5067037022	0.000453694	0.0010683577	scaffold98_cov83	112532	113929	+
g3982	489.3447729742	5.4611374416	0.4517295492	12.0893960812	1.20166770590873E-33	1.83962855638055E-32	scaffold12_cov81	14422464	14426594	+
g2504	9271.9792202874	5.4520424182	0.2640269626	20.6495668662	9.8498936737321E-95	6.9119632255346E-93	scaffold6_cov81	9122552	9129280	-
g12906	1918.2969795614	5.4492152447	0.2421816594	22.5005281468	4.1014939375224E-112	4.59013743938929E-110	scaffold94_cov84	1522330	1540999	-
g3385	4574.9990879873	5.4478037969	0.3492999747	15.5963475288	7.70796526227931E-55	2.32168921194687E-53	scaffold12_cov81	6874939	6875809	+
g6511	9028.6040579186	5.4415072698	0.245823403	22.1358389919	1.42830190123796E-108	1.40471327892964E-106	scaffold20_cov75	2736291	2746445	-
g9265	5.2806913584	5.4333431084	0.977219102	5.5600050156	0.000000027	0.000000101	scaffold51_cov83	2235167	2235757	+
g16836	24.6365391006	5.4274009857	0.6880138988	7.8885048619	3.05828315187218E-15	1.90329011877299E-14	scaffold16777_cov80	11368453	11372164	+
g15976	603.0152297923	5.4191001041	0.2155215247	25.1441247559	1.6385831538211E-139	2.53239125034589E-137	scaffold16777_cov80	761457	764551	+
g18157	4373.2173258475	5.4160463452	0.4722869775	11.467702061	1.91681874585117E-30	2.60566921032879E-29	scaffold16901_cov81	8547147	8559692	+
g2330	48.7399103492	5.412503394	0.5341760243	10.1324341562	3.9665017996591E-24	4.0867560605694E-23	scaffold6_cov81	6036731	6037454	-
g12877	179.6774167461	5.3997164274	0.9476092302	5.6982522493	1.21041869549734E-08	4.64763546434383E-08	scaffold94_cov84	1163613	1171195	+
g17077	6.5936572103	5.3771862272	0.8781338584	6.1234243227	9.15853647009948E-10	3.8739700483726E-09	scaffold16891_cov86	1048536	1049927	-
g10692	11.9814737196	5.3706918051	0.7813693693	6.8734352996	6.26739424176845E-12	3.12935815563992E-11	scaffold58_cov78	460038	461056	-
g3254	113.1727845005	5.3432116595	0.3271495314	16.3326281912	5.78381391814519E-60	1.94019308230907E-58	scaffold12_cov81	5474597	5477920	-
g10218	88.2149052135	5.3418700256	0.4947134127	10.7979082201	3.52134356852994E-27	4.22106022222121E-26	scaffold53_cov81	10313476	10315789	+
g16775	32076.9622346905	5.3404945215	0.3208604081	16.6442926152	3.32876390291178E-62	1.19375726485085E-60	scaffold16777_cov80	10461566	10464562	-
g3557	6.4905145614	5.3213187495	0.9123877583	5.8322995907	5.46686473461474E-09	2.16440494006613E-08	scaffold12_cov81	8872398	8873050	-
g2230	426.9140637225	5.3190375217	0.2376668193	22.3802276519	6.1330647204326E-111	6.63495385005467E-109	scaffold6_cov81	4519892	4528831	+
g520	26.8903288448	5.2986991821	0.6013476391	8.8113743818	1.23620758031963E-18	9.56403266252049E-18	scaffold3_cov78	4066360	4075808	-
g19035	8.339803509	5.2744528097	0.8449162485	6.2425747155	4.30426056096578E-10	1.87446865489627E-09	scaffold16920_cov86	5624339	5626375	-
g17514	27.048102493	5.2638456671	0.6604051372	7.9706310117	1.57866208007627E-15	1.00167112040812E-14	scaffold16900_cov86	1739420	1746758	+
g7044	384.7749416772	5.2598526105	0.3170128967	16.5919199643	7.97302873017927E-62	2.83577695822431E-60	scaffold23_cov78	4827471	4828548	-
g7932	383.184888363	5.2595190021	0.5379137669	9.7776248268	1.40468182051556E-22	1.3262239559224E-21	scaffold26_cov87	769253	770926	+
g13357	21.23583818	5.2382633574	1.6106399029	3.2522870867	0.0011448033	0.0025292437	scaffold98_cov83	106085	106877	+
g1633	37.4416537897	5.2047017043	0.5375390057	9.6824633164	3.57984776106712E-22	3.32905326892359E-21	scaffold5_cov82	5887182	5894980	+
g1146	5.72720704	5.1957716136	0.8692730681	5.9771455074	2.27081359092814E-09	9.29665784844816E-09	scaffold3_cov78	10650844	10651255	+
g10442	13.4600620468	5.1839980782	0.7724531991	6.7110837061	1.93184242154784E-11	9.34047609554341E-11	scaffold56_cov90	986737	988315	-
g9526	1626.8203880135	5.1815160058	0.7905436041	6.5543709151	5.58769248890057E-11	2.60277803698985E-10	scaffold51_cov83	6922463	6931270	-
g14735	4.1044748037	5.178298922	0.9099953489	5.6904674604	1.26692054397415E-08	4.86027260693631E-08	scaffold266_cov83	724173	724482	-
g4253	26.5114312818	5.1773620702	0.9062773288	5.712778976	1.11145997704747E-08	4.28620085391198E-08	scaffold13_cov84	3344961	3380585	+
g4344	701.0664786167	5.1632774409	0.9590381545	5.3838081589	7.29262281120551E-08	2.63053151806252E-07	scaffold13_cov84	4797320	4799157	+
g18032	24.1828705276	5.1611316304	0.6117355509	8.4368672423	3.25956340574547E-17	2.29976370290151E-16	scaffold16901_cov81	6835138	6840458	+
g10796	3662.947456942	5.1565087401	0.3485357006	14.7947792185	1.58302919168582E-49	4.11017699329307E-48	scaffold58_cov78	1209241	1223791	-
g16534	6.17693252	5.1379790852	1.0291217176	4.9925863943	5.95760498010768E-07	1.96149195667659E-06	scaffold16777_cov80	6837766	6842319	-
g18184	26.6061643141	5.1304279298	0.5715651529	8.9761034305	2.80525672650889E-19	2.24385969337883E-18	scaffold16901_cov81	8734299	8737896	+
g9540	21.059556448	5.126738618	0.5682834916	9.0214456236	1.8562337380842E-19	1.50328299362502E-18	scaffold51_cov83	7013333	7015044	+
g17063	1802.602926568	5.1218661198	0.2096461328	24.4310069107	8.01143623917729E-132	1.09478384481052E-129	scaffold16891_cov86	896078	896819	+
g13971	472.0191478677	5.1194771426	0.1752546586	29.2116465394	1.37952371264549E-187	4.26404210418184E-185	scaffold115_cov79	5439708	5441406	-
g3112	76.1434398914	5.1183285646	0.5082997949	10.0695074367	7.53545158017685E-24	7.63663016501607E-23	scaffold12_cov81	3625718	3631914	-
g1267	5.5294782417	5.1168619054	0.8961518323	5.7098158155	1.13098503005966E-08	4.35680939472834E-08	scaffold5_cov82	467271	467664	-
g3145	21.06645016	5.0964524126	1.6262062839	3.1339519857	0.0017246907	0.0037174058	scaffold12_cov81	4064758	4069512	-
g14319	8.8970142604	5.0796972933	1.322751264	3.8402513243	0.0001229084	0.0003131077	scaffold124_cov85	2189590	2194244	+
g18483	10.0517687736	5.0577216372	0.8209186942	6.1610506288	7.22638808508069E-10	3.08291061848562E-09	scaffold16902_cov85	870435	870771	-
g18662	720.4533180787	5.0530109783	0.2407055915	20.9924952176	7.68060686989033E-98	6.04300838696462E-96	scaffold16913_cov84	101903	102955	-
g3404	2356.0316470004	5.0450157744	0.1612415254	31.2885639164	6.67664838749283E-215	3.09558033451542E-212	scaffold12_cov81	7247466	7251849	-
g13466	2529.4399297736	5.0387812057	0.2516808587	20.0205181713	3.6490645191078E-89	2.34515621718106E-87	scaffold111_cov84	1250000	1252564	-
g14092	145.2480040644	5.0308791481	0.3866721853	13.0107086545	1.06351233480504E-38	1.94732258539338E-37	scaffold115_cov79	6848885	6851327	-
g17328	6.8807355111	5.0250621256	0.8290154964	6.0614815375	1.34873372065131E-09	5.62998751173483E-09	scaffold16891_cov86	4284646	4288530	+
g8472	2158.9212961156	5.011523626	0.2185106716	22.9349147587	2.08416725391597E-116	2.39439462746347E-114	scaffold27_cov79	6966511	6968947	+
g7239	982.3933467433	5.0093698031	1.0757971321	4.6564260619	3.21745752949651E-06	9.80263638768451E-06	scaffold24_cov80	58448	61080	+
g18378	437.8717997092	5.0092825063	0.3516782029	14.2439379679	4.889243650345E-46	1.14570687849781E-44	scaffold16901_cov81	10266918	10274324	+
g13905	1414.7800968237	5.0076196041	0.255581132	19.5930723253	1.77169329943416E-85	1.07981795367391E-83	scaffold115_cov79	4396674	4402676	-
g14059	9.6427546316	5.0005731367	0.9080061295	5.5072019609	3.64581919260468E-08	1.3522864216684E-07	scaffold115_cov79	6499890	6503325	-
g16204	14.2203614396	4.9960972377	0.8951451157	5.5813265919	2.38690957859912E-08	8.97649482890318E-08	scaffold16777_cov80	2945895	2946833	-
g9566	4.0309919098	4.9956605795	1.0444809272	4.7829122096	1.72773596864813E-06	5.41382291696596E-06	scaffold51_cov83	7217897	7230219	+
g8020	23.2586574013	4.9927280594	0.5300369281	9.4195853056	4.52873083887069E-21	3.97243133447427E-20	scaffold27_cov79	554439	556169	-
g5690	249.3866116419	4.9901852678	0.2010808503	24.8168100573	5.90389419435775E-136	8.70958573081277E-134	scaffold15_cov81	3440842	3456212	-
g1369	8.9913146013	4.9874163319	1.1834085501	4.2144501418	2.50387455784336E-05	6.93372429819167E-05	scaffold5_cov82	1719350	1722384	+
g18791	4.0819961572	4.9848318832	1.0725933437	4.6474574102	3.36051447623209E-06	1.02145162562503E-05	scaffold16920_cov86	171849	176089	-
g12394	6.2117065576	4.9799551737	1.383961593	3.5983333632	0.0003202629	0.0007703638	scaffold69_cov74	202729	204781	+
g18618	6.9173039117	4.9718440532	0.9005731714	5.5207552377	3.37545692710791E-08	1.25631255240008E-07	scaffold16910_cov83	429596	432396	+
g16168	221.6476703483	4.9715297408	0.5561656735	8.9389366838	3.92932892779241E-19	3.11609945880275E-18	scaffold16777_cov80	2608500	2614639	+
g15332	2643.3445964009	4.965341248	1.6492105342	3.0107382563	0.002606134	0.0054367397	scaffold573_cov87	49348	51145	+
g3850	1713.2169249277	4.9467093742	0.2566419436	19.2747502794	8.75217673317669E-83	4.89744648060775E-81	scaffold12_cov81	13414738	13416513	+
g16388	42.2211070338	4.9361033265	0.7504252973	6.5777411076	4.7764894041093E-11	2.23776201530664E-10	scaffold16777_cov80	4973347	4983710	+
g18185	105.853067218	4.9151920312	0.3709127756	13.2516115784	4.41616984861222E-40	8.5568234290573E-39	scaffold16901_cov81	8738979	8739519	-
g9706	6.5040255896	4.9083181167	1.2150929928	4.039458828	5.35746709747259E-05	0.0001427558	scaffold53_cov81	2433403	2436202	+
g14310	4.8161470743	4.9036478994	1.2711747708	3.8575717611	0.0001145191	0.0002927124	scaffold124_cov85	1949774	1954430	-
g11584	90.6719265205	4.9011975516	0.3500271327	14.0023360856	1.50830084451682E-44	3.35287013073927E-43	scaffold63_cov78	15635	17978	+
g14599	28.7286405708	4.8821830368	1.646337036	2.9654821158	0.0030220892	0.0062303893	scaffold176_cov83	1003290	1043324	-
g15540	148.7121061188	4.8715148364	0.2616089508	18.6213614706	2.15660781903549E-77	1.05252190626762E-75	scaffold1010_cov90	125487	126039	+
g8261	1077.1508749419	4.8578961787	0.2566410886	18.9287545707	6.61068547843361E-80	3.41912027414443E-78	scaffold27_cov79	3757241	3760444	+
g13375	8.2270569695	4.8449623185	0.8027869997	6.0351778498	1.58787706132564E-09	6.5900959111667E-09	scaffold98_cov83	539551	562367	-
g12175	44.9511490998	4.8350841125	0.6833598374	7.0754584161	1.48955524612485E-12	7.72260631197795E-12	scaffold68_cov87	756517	764750	+
g13447	29.8038075369	4.8344760586	0.562433462	8.5956408801	8.28013714889931E-18	6.0867916459236E-17	scaffold111_cov84	781973	790453	-
g361	5.8265830742	4.83152273	1.1778999704	4.1018107236	0.000040993	0.0001110076	scaffold3_cov78	2067461	2070607	+
g17902	3.2436781079	4.8170902756	0.9551016738	5.0435366281	0.000000457	1.52593672263717E-06	scaffold16901_cov81	5406316	5408028	+
g16369	5.3972112065	4.814907912	1.1512492272	4.1823332413	2.88532637755892E-05	7.9459709447327E-05	scaffold16777_cov80	4728670	4730801	+
g9588	82.445049541	4.8121834345	0.438120247	10.9837047412	4.57757632766068E-28	5.72505740709933E-27	scaffold53_cov81	353891	367610	+
g16170	1013.681872075	4.7813614554	0.4334960834	11.029768522	2.74570839590972E-28	3.46065887336893E-27	scaffold16777_cov80	2617507	2621739	+
g14827	9.6877500106	4.7598037383	0.7750848473	6.1410099228	8.19984609421881E-10	3.4867475268637E-09	scaffold285_cov87	860340	860794	-
g16835	7.9333943818	4.750409221	0.8512418457	5.5805635555	0.000000024	9.01074564652168E-08	scaffold16777_cov80	11362322	11364743	-
g10371	13.0499915614	4.7494755646	1.5723543757	3.020613952	0.0025226277	0.0052760999	scaffold56_cov90	199211	200845	-
g14245	490.68730705	4.7364912384	0.3970619785	11.9288461106	8.37259851021318E-33	1.24648020481178E-31	scaffold124_cov85	1114236	1122545	+
g12985	3.1014460322	4.7310063949	0.9779539402	4.8376576855	1.3137814956796E-06	0.000004166	scaffold94_cov84	2529727	2530072	-
g8032	130.1376010946	4.7239573002	0.6309814561	7.4866816678	7.06367482999378E-14	4.0219573089026E-13	scaffold27_cov79	633870	638881	+
g18416	53.7569085998	4.717944628	0.7988787865	5.9057077343	3.51136007657417E-09	1.41303398989727E-08	scaffold16901_cov81	10530545	10536929	+
g13906	674.4064242053	4.7161774349	0.2594749171	18.1758510161	8.0175043041689E-74	3.56449455057262E-72	scaffold115_cov79	4402946	4409152	-
g10843	5149.7458092278	4.7019600933	0.4367980331	10.7646091258	5.05757126563528E-27	6.023613777108E-26	scaffold58_cov78	1576345	1624553	-
g14248	266.4636493953	4.673519041	0.1957407774	23.8760625346	5.43101663158864E-126	6.9807384070578E-124	scaffold124_cov85	1150030	1150472	-
g8430	86.1678001345	4.6701813262	0.4770463163	9.7897859536	1.24559290435888E-22	1.18117509747165E-21	scaffold27_cov79	6616113	6620381	+
g17321	23.4896939946	4.6546699287	0.9145939106	5.0893296737	3.59331443655097E-07	1.21290712468291E-06	scaffold16891_cov86	4195278	4196922	+
g2315	7195.8418165383	4.6383659455	0.2786454771	16.6461196259	3.22870484827987E-62	1.16108161607671E-60	scaffold6_cov81	5806225	5812904	+
g10216	142.7364909223	4.6316594589	0.2593837166	17.856400238	2.5773493218271E-71	1.111599631095E-69	scaffold53_cov81	10247595	10308880	+
g5755	3.9487843276	4.6296174843	0.9106030607	5.0841224725	3.69329580307409E-07	1.24439050390625E-06	scaffold15_cov81	4424363	4424741	+
g16833	8.1328519217	4.6241654322	1.2601283966	3.6695986256	0.0002429316	0.0005961698	scaffold16777_cov80	11353163	11358522	+
g14875	29.6859938976	4.6210911729	0.7672256601	6.0231186379	1.71087938475941E-09	7.08473243156195E-09	scaffold285_cov87	1634418	1636977	+
g360	3.2008792088	4.6176533669	1.1117822056	4.1533794513	3.27600829285638E-05	8.96860811005093E-05	scaffold3_cov78	2063728	2065939	+
g11061	8.7710681833	4.6093571656	0.7433858277	6.2004910426	5.62872637848668E-10	2.42522820595799E-09	scaffold58_cov78	4300096	4319280	-
g9197	3.1555333588	4.5824740374	1.1314531976	4.0500782949	5.12004994094503E-05	0.0001367664	scaffold51_cov83	653667	661662	-
g18304	336.1265829576	4.5643085509	0.3874728384	11.7796864661	4.96775114748742E-32	7.17367579495904E-31	scaffold16901_cov81	9793254	9796624	-
g18780	220.7525342603	4.5580480762	0.3243591616	14.0524721249	7.43911316840808E-45	1.67664179083809E-43	scaffold16916_cov83	2281443	2282319	-
g10948	38.999777955	4.5580177813	0.43183567	10.5549821327	4.81731228203765E-26	5.42396774027865E-25	scaffold58_cov78	3051037	3056956	+
g304	2.7884200631	4.5569697894	1.005396002	4.5325123437	5.82862689540981E-06	1.72835162988146E-05	scaffold3_cov78	1167211	1184530	-
g4353	780.833357466	4.5489502361	0.2771835765	16.4113267239	1.58699296925592E-60	5.4074390359266E-59	scaffold13_cov84	4925839	4949992	+
g15229	192.9321073742	4.546043681	0.2048778104	22.1890485509	4.38165400528533E-109	4.37558709973955E-107	scaffold368_cov85	274742	275989	+
g248	3.6939500545	4.545341952	0.9448192439	4.8108058566	1.50322977936178E-06	4.73318675616654E-06	scaffold3_cov78	468664	469051	-
g10494	11.8332610262	4.5425041518	0.8903507616	5.1019265075	3.36213318575414E-07	1.13723848404013E-06	scaffold56_cov90	1528784	1551832	+
g15272	20.927060124	4.5384252761	0.6289676755	7.2156733217	5.3667755401021E-13	2.87779760684038E-12	scaffold419_cov84	1025289	1032800	+
g2433	51.5788694735	4.5313979545	0.5398111804	8.3944129339	4.6822783164042E-17	3.27507204221764E-16	scaffold6_cov81	8044126	8048969	-
g14308	12.6220457638	4.5275392976	1.2513926948	3.6180004217	0.0002968879	0.0007183968	scaffold124_cov85	1930771	1932854	-
g8674	918.3526416389	4.5269182599	1.0641386735	4.2540679825	2.09921522894801E-05	5.85561067945919E-05	scaffold27_cov79	9481134	9496943	+
g453	327.2240713999	4.5136175797	0.3914751412	11.5297680604	9.33949880066846E-31	1.28710587505603E-29	scaffold3_cov78	3217612	3223298	+
g4704	25.3465039968	4.4946923418	0.4792988195	9.377641168	6.74651118000804E-21	5.87412529435711E-20	scaffold13_cov84	9338151	9340706	+
g15841	5.0196266787	4.4839073687	0.9219105131	4.8637121554	0.000001152	3.67826793056605E-06	scaffold16646_cov83	436850	437180	-
g16274	32379.5631928146	4.4821851311	0.18741336	23.9160384835	2.08588233016198E-126	2.70789244101629E-124	scaffold16777_cov80	3499222	3500831	-
g11718	115.6220051774	4.4776638452	0.2742273489	16.328290605	6.21000528045147E-60	2.07779094203147E-58	scaffold63_cov78	647631	649974	+
g15034	2686.5882679077	4.4669896644	0.1428307041	31.2747156982	1.03011227336768E-214	4.61135087339975E-212	scaffold293_cov80	553599	570856	-
g5328	802.3727409633	4.4500900608	0.1350915895	32.941281383	5.63955488521573E-238	4.06737230665948E-235	scaffold15_cov81	269383	273207	+
g454	111.3620874348	4.4359745924	0.479276639	9.2555618851	2.13106564150507E-20	1.81413076446025E-19	scaffold3_cov78	3223847	3227337	-
g2516	37.211817713	4.4282287544	0.4553427815	9.725044371	2.35802570192938E-22	2.21024474097092E-21	scaffold6_cov81	9218891	9227284	-
g1183	74.1017489722	4.4142374338	0.2685442604	16.4376532443	1.02824156892201E-60	3.52206650336294E-59	scaffold3_cov78	10842435	10881912	-
g18141	7.5323896536	4.4120732719	0.7349275063	6.0034129	1.93212435224731E-09	0.000000008	scaffold16901_cov81	8244973	8251255	-
g4498	129.0730579589	4.4102324296	0.4591750192	9.6046872009	7.63895193483375E-22	6.96900028236204E-21	scaffold13_cov84	6904487	6909189	+
g16646	3308.4385145836	4.4090252819	0.3973332852	11.0965414826	1.30392466228236E-28	1.66938362581358E-27	scaffold16777_cov80	8281955	8289231	-
g602	1421.0088414837	4.3949600224	0.2623898313	16.7497345511	5.68795149910259E-63	2.08002778482676E-61	scaffold3_cov78	5377413	5392893	+
g2314	11.3056464263	4.3836206069	0.662874656	6.6130460223	3.76491340097464E-11	1.78314869651415E-10	scaffold6_cov81	5801576	5801912	-
g18460	2912.7536244516	4.3760285087	0.082399176	53.1076731687	0	0	scaffold16902_cov85	28657	55494	+
g3439	3784.8391790384	4.3747158599	0.4103267017	10.6615432094	1.54020289526726E-26	1.78207789539747E-25	scaffold12_cov81	7761194	7764999	+
g13894	65.2538140043	4.3696033569	0.5638483988	7.749606749	9.21775623899893E-15	5.5554740712481E-14	scaffold115_cov79	4231477	4247895	-
g14867	4.4917727247	4.3689088646	0.8823940009	4.9511996458	7.37573881028561E-07	0.000002401	scaffold285_cov87	1525105	1527619	+
g18194	3.3154974069	4.3680414687	0.9624576678	4.5384245094	5.66760779460618E-06	1.68291135383297E-05	scaffold16901_cov81	8792991	8796187	-
g8627	22.4680795851	4.3675920464	0.8649181789	5.0497170171	4.42465022082724E-07	1.47928944544886E-06	scaffold27_cov79	8992781	8998460	+
g18819	2738.4291184465	4.3637640979	0.1963679551	22.2223839764	2.08693002259918E-109	2.11660355885802E-107	scaffold16920_cov86	819300	849729	-
g9638	21.910858073	4.3408932084	1.6478242719	2.6343180413	0.0084306478	0.0161616464	scaffold53_cov81	997892	1010063	+
g33	662.9314131413	4.3359888852	0.6791215175	6.3847025513	1.71730939440611E-10	7.71155674790044E-10	scaffold1_cov76	191117	193423	-
g6699	100.1755387754	4.3340746083	0.3435542511	12.6154009011	1.73671607191582E-36	2.96658526915937E-35	scaffold22_cov71	731038	750281	+
g11482	7.6251933562	4.3302147932	1.3371153402	3.2384751434	0.0012017049	0.0026481978	scaffold58_cov78	12004503	12007275	-
g1178	43.6738051151	4.3259996356	0.3326241327	13.0056697947	1.1359920337004E-38	2.07710543401388E-37	scaffold3_cov78	10818142	10825447	-
g9525	507.0247386727	4.3109921668	0.3756463876	11.476197587	1.73755154094373E-30	2.36942164963567E-29	scaffold51_cov83	6918402	6920968	+
g8262	19.6000840018	4.3073692544	0.4826563738	8.9242978819	4.48535250743849E-19	3.54621475344497E-18	scaffold27_cov79	3762207	3762543	-
g17904	1516.4983411369	4.3014546372	0.3161811169	13.6044007931	3.77045916265955E-42	7.80671464906639E-41	scaffold16901_cov81	5411096	5413625	-
g17521	20.5884207928	4.3009749171	0.6574515596	6.5418886826	6.07467140560264E-11	2.82252627729182E-10	scaffold16900_cov86	1800343	1801219	-
g12107	57.8483648058	4.3008156226	0.5882077591	7.3117288172	2.63726951341594E-13	1.44277424454976E-12	scaffold64_cov75	2714131	2717655	-
g3733	8042.686152613	4.2913199339	0.1587707828	27.0283981591	6.85516779162995E-161	1.48322980451567E-158	scaffold12_cov81	11877355	11885180	+
g4235	44.3495138979	4.289829285	0.5855392308	7.3262884181	2.36614283003177E-13	1.29882732429059E-12	scaffold13_cov84	2824580	2849743	-
g9263	13.3446394946	4.2872880138	0.9825168651	4.3635770194	1.2795286370597E-05	3.66766190468295E-05	scaffold51_cov83	2200606	2205821	+
g8777	5012.6948046053	4.2811968327	0.1487814799	28.7750655282	4.40079042001874E-182	1.26957913850407E-179	scaffold30_cov76	868999	874465	+
g3204	1133.5900554582	4.2808044078	0.2187936256	19.5654896075	3.04465334808325E-85	1.83840417510776E-83	scaffold12_cov81	5019148	5039473	+
g2536	1776.1750810714	4.274539745	0.5040466698	8.4804443736	2.24335470678688E-17	1.60370213675701E-16	scaffold6_cov81	9484673	9494442	-
g17826	2.4924290131	4.2662907712	1.1480003785	3.7162799342	0.0002021776	0.0005017529	scaffold16901_cov81	4740497	4744150	+
g16444	57.3235080129	4.2643409716	0.4273100507	9.9795007493	1.87407347521608E-23	1.85272418944451E-22	scaffold16777_cov80	5892007	5900294	-
g16392	34.7582456961	4.2626184906	0.4051901749	10.5200440548	6.98409209982918E-26	7.82966179965306E-25	scaffold16777_cov80	5014763	5029161	-
g12895	55.3771252916	4.2464497971	0.6203913364	6.844792227	7.6586946246148E-12	3.80210988974185E-11	scaffold94_cov84	1384574	1390675	-
g17528	36.3900617623	4.2458006404	1.3898186347	3.0549314381	0.0022511198	0.0047441618	scaffold16901_cov81	45652	55980	+
g9567	3.0386664181	4.2330487556	0.9821762491	4.309866747	1.6335294555445E-05	4.61512065111616E-05	scaffold51_cov83	7225754	7227658	-
g5184	2875.6458069129	4.2231096113	0.4027902476	10.4846371932	1.0163498565743E-25	1.12964502038079E-24	scaffold13_cov84	16233634	16236961	+
g5228	2307.3071902025	4.2206836711	1.683139622	2.5076254019	0.0121545445	0.0225995841	scaffold14_cov85	1100199	1105831	-
g16798	81.7666789949	4.2183101382	0.3899436454	10.8177429938	2.83677195481404E-27	3.41623130959146E-26	scaffold16777_cov80	10731754	10881277	+
g9569	13.7272981785	4.2097402344	1.6318864357	2.579677202	0.0098892707	0.0186765365	scaffold51_cov83	7268400	7270737	-
g11708	3.09442332	4.2064904027	1.3627822878	3.0866928932	0.0020239658	0.0043059856	scaffold63_cov78	608557	609377	-
g4857	7.1078238276	4.2051279065	0.8897283578	4.72630536	2.28641742347723E-06	7.05712577070407E-06	scaffold13_cov84	11049226	11050844	+
g11877	6.455912514	4.2010512835	1.02873715	4.083697457	4.43247317227467E-05	0.0001193082	scaffold64_cov75	279840	281751	-
g13621	553.9591785769	4.1989655707	0.4458150261	9.41862729	4.5702363417499E-21	4.00613154548259E-20	scaffold114_cov76	552585	555065	-
g17331	2.9937589122	4.1984018765	0.9746743226	4.3074920303	1.65116043136307E-05	4.66188880381805E-05	scaffold16891_cov86	4342717	4356882	+
g5492	2662.5899392391	4.1949943999	0.2352110313	17.8350240481	3.77887080232327E-71	1.62441393230996E-69	scaffold15_cov81	1423861	1445629	+
g16144	205.1060336659	4.1918463581	0.3602270755	11.6366776491	2.68263082152194E-31	3.75684070388327E-30	scaffold16777_cov80	2307676	2312362	-
g4262	180.1358235186	4.1906434668	0.2798988775	14.9719909726	1.11919857492547E-50	2.99575997931597E-49	scaffold13_cov84	3494145	3621906	-
g15331	196.652440865	4.1897693794	0.4429457445	9.4588771464	3.11267639770015E-21	2.74702685213755E-20	scaffold573_cov87	2435	41373	+
g66	493.0077187118	4.1860025143	0.2240088572	18.6867723326	6.3436631002205E-78	3.1919935801187E-76	scaffold1_cov76	384267	387199	-
g8170	7.0239025092	4.1795593653	1.0545082483	3.9635151	7.38541898294195E-05	0.0001930679	scaffold27_cov79	2430708	2434859	-
g8019	34.6526103283	4.1721706729	0.4158316282	10.0333173089	1.08798579000489E-23	1.09660182654064E-22	scaffold27_cov79	551277	554375	-
g11944	11.7984615213	4.1705496164	0.8522103345	4.8938031465	9.89057727249236E-07	3.17741831604791E-06	scaffold64_cov75	663508	663868	-
g17511	160.2365465238	4.1679330634	0.6925702542	6.0180653706	1.76513914965004E-09	7.29545891141572E-09	scaffold16900_cov86	1549236	1550660	+
g6225	1763.8545567579	4.1567275054	0.1094353531	37.9834065263	0	0	scaffold20_cov75	517544	524257	+
g13687	523.5094118025	4.1549191514	0.2324124339	17.8773531241	1.77044930223194E-71	7.68694743865387E-70	scaffold115_cov79	1474707	1477688	+
g13896	105.2363925741	4.1478326189	0.4620083228	8.9778309483	2.76156971250354E-19	2.21027731243656E-18	scaffold115_cov79	4251555	4273109	-
g13356	6.3388022079	4.1447387763	1.2696560835	3.2644578561	0.0010967378	0.0024300819	scaffold98_cov83	103316	104739	+
g13015	82.8031336351	4.1417636205	0.5640767083	7.3425538751	2.09556125379293E-13	1.15371400325445E-12	scaffold94_cov84	2930221	2932627	-
g3981	64.3995961298	4.1403615111	0.7038429408	5.8825076888	0.000000004	1.61763229472874E-08	scaffold12_cov81	14416456	14420359	-
g13681	17.3784995154	4.1312674979	0.5218540718	7.9165186612	2.44253093222848E-15	1.53109302569725E-14	scaffold115_cov79	1363480	1445518	-
g10850	4.8361356622	4.1284848224	1.1188922682	3.6897965424	0.0002244335	0.0005534946	scaffold58_cov78	1710684	1712496	+
g5442	1.9814453586	4.123327729	1.0028643554	4.1115507864	0.000039301	0.0001067824	scaffold15_cov81	999337	1000192	-
g16203	226.9180479939	4.1205382631	0.9757169198	4.2230878441	2.40977841760761E-05	6.68884828252768E-05	scaffold16777_cov80	2943024	2943624	+
g6148	14901.5297954981	4.1131792065	0.2849474879	14.4348674105	3.12245581997417E-47	7.57677036540274E-46	scaffold15_cov81	9582271	9585106	+
g15762	2.2881000383	4.1008543648	1.1966068297	3.4270691617	0.0006101337	0.0014076337	scaffold11587_cov32	0	190	+
g12176	6.8614976292	4.0999848753	1.0515518085	3.89898514	9.65967019599991E-05	0.0002490603	scaffold68_cov87	765573	774328	-
g906	835.5349573979	4.0940071621	0.2536346303	16.1413571847	1.30636886444905E-58	4.20825821297211E-57	scaffold3_cov78	8560131	8570909	-
g3256	4.9246495546	4.0933004093	0.8988443097	4.5539593066	5.26455440916196E-06	1.57005387869838E-05	scaffold12_cov81	5482689	5483538	-
g18234	2.9636644061	4.092177154	1.0858925753	3.7684916972	0.0001642369	0.0004124829	scaffold16901_cov81	9173918	9182016	+
g18093	4.7052107995	4.0855985029	0.8452773905	4.8334411271	1.34192976879546E-06	4.25211917464063E-06	scaffold16901_cov81	7737262	7738381	+
g10174	2.0410371437	4.0825942871	1.0879051787	3.752711511	0.0001749321	0.0004376506	scaffold53_cov81	9683667	9684527	+
g3389	7.2945017466	4.0775186735	0.710952807	5.7352873963	9.73471340440787E-09	3.77241938555292E-08	scaffold12_cov81	7040891	7041255	-
g17519	214.2498647091	4.0764046915	0.2943100304	13.8507161521	1.25950070113343E-43	2.71158177481164E-42	scaffold16900_cov86	1777663	1787673	-
g12078	1817.160217751	4.070426991	1.6890529475	2.4098871483	0.0159574556	0.0288764551	scaffold64_cov75	2226621	2234488	+
g5692	4.6380239547	4.0694734674	0.8277465734	4.9163277724	8.81827064834045E-07	2.85056746904272E-06	scaffold15_cov81	3477579	3479931	+
g15	948.7719007828	4.0676596564	1.6891050988	2.4081743991	0.0160325202	0.0289880471	scaffold1_cov76	85992	95393	-
g19036	2.6472829677	4.0667005951	0.967840109	4.2018310228	2.64764738156628E-05	7.31314006542415E-05	scaffold16920_cov86	5626422	5627352	-
g2439	708.194981078	4.065703875	1.6891419904	2.4069639486	0.0160857577	0.0290681106	scaffold6_cov81	8076718	8078803	+
g4110	13.5549711406	4.0574713589	0.583589503	6.9526119611	3.58584037937332E-12	1.81770323330826E-11	scaffold13_cov84	755675	758658	-
g594	2626.8183575735	4.0488384469	0.238184896	16.9987203852	8.3932093536187E-65	3.23325352607353E-63	scaffold3_cov78	5247876	5261456	+
g12330	4.6737135755	4.0425461406	1.2400784798	3.2599115349	0.0011144697	0.0024664244	scaffold68_cov87	3301046	3303017	+
g13539	2354.5035869098	4.0372395089	0.2084378385	19.3690336552	1.40876778485506E-83	8.05666228325477E-82	scaffold114_cov76	133086	137451	-
g8590	39.9563046	4.0368158104	0.8537760958	4.7281902482	2.26529880689488E-06	6.99859807499033E-06	scaffold27_cov79	8582958	8588951	+
g10813	285.3931884513	4.0350560791	0.4454496755	9.0583881883	1.32392343973271E-19	1.08368058604099E-18	scaffold58_cov78	1322691	1331298	-
g18094	2240.8871417943	4.0350551859	0.2170295126	18.592195771	3.71647187926677E-77	1.80701265680304E-75	scaffold16901_cov81	7740749	7754845	-
g3384	11.413498106	4.0283236259	1.0077687645	3.9972697782	6.40772600597187E-05	0.0001693163	scaffold12_cov81	6873457	6874759	-
g11481	3.5177978325	4.026284182	1.5097405656	2.666871563	0.0076560924	0.0147771918	scaffold58_cov78	12003730	12004431	-
g16371	5.9393529713	4.0233866546	1.3486481617	2.9832737469	0.002851828	0.0059009294	scaffold16777_cov80	4826955	4828986	-
g4234	3657.6251341839	4.0208158634	0.493701503	8.1442244743	3.81720496471032E-16	2.51931646425365E-15	scaffold13_cov84	2818789	2824379	-
g16606	11.2387435304	4.0177173654	0.7471580056	5.3773329542	7.55972963763217E-08	2.7215865267815E-07	scaffold16777_cov80	7670041	7684573	+
g1629	16.5806199441	4.014707405	0.5780260453	6.9455475885	3.76995112319504E-12	1.90730730636469E-11	scaffold5_cov82	5802490	5804421	-
g17832	136.4064225967	4.0141475393	0.3280559219	12.2361685043	1.99217065779064E-34	3.16165763807312E-33	scaffold16901_cov81	4786461	4795972	-
g16597	5.2849578718	4.0083564588	1.4221003239	2.8186172182	0.0048230997	0.0096387747	scaffold16777_cov80	7576967	7578835	-
g16537	39.0569105168	4.0074353168	1.3481358533	2.9725752838	0.0029531278	0.0060988713	scaffold16777_cov80	6861632	6864152	-
g16668	3.476634681	4.0012731711	1.5148212583	2.6414160412	0.0082560267	0.0158526459	scaffold16777_cov80	8579365	8580322	-
g12438	6.1276234834	3.998989302	0.9816753636	4.0736372231	4.62845595820112E-05	0.0001243	scaffold69_cov74	457810	459017	-
g17500	266.9625225999	3.9977802274	1.6893630924	2.3664422677	0.0179599751	0.0321329103	scaffold16900_cov86	1309350	1310004	+
g13	3.4120412225	3.9867535743	1.5127640675	2.6354100152	0.0084035704	0.0161168786	scaffold1_cov76	78682	80796	+
g12464	44.7315646722	3.9838964805	0.6252584577	6.3715995062	1.8706685834305E-10	8.36549071653281E-10	scaffold69_cov74	756394	757271	+
g452	39.3989710541	3.9810054235	0.4460357053	8.925306599	4.44466339085608E-19	3.51618648020071E-18	scaffold3_cov78	3214571	3217574	+
g6029	51.2945952099	3.9762790069	1.6908367619	2.3516634464	0.0186896766	0.0333419515	scaffold15_cov81	7480690	7495420	+
g1545	26.9115727848	3.9674556027	0.420209453	9.4416143524	3.67079585972812E-21	3.23298994918524E-20	scaffold5_cov82	4430047	4431395	+
g6024	2.0452070923	3.96355962	1.1933755634	3.3213011406	0.0008959881	0.002015197	scaffold15_cov81	7345209	7345593	-
g641	30.371769322	3.9552296801	0.6995811721	5.6537108739	1.57020256904135E-08	5.97081715034998E-08	scaffold3_cov78	5783931	5805934	+
g13009	44.2670105783	3.9546429687	0.3588182426	11.0212985275	3.01675390057557E-28	3.79123902587338E-27	scaffold94_cov84	2768584	2776888	+
g12173	4.2750565948	3.9542911296	0.9398070299	4.207556449	2.58146930791439E-05	7.13946198452165E-05	scaffold68_cov87	719505	725032	+
g14277	1.7867738141	3.9527715334	1.0443476799	3.7849191505	0.0001537586	0.000387591	scaffold124_cov85	1576915	1577380	+
g15571	315.4516765032	3.9520220523	0.2363458927	16.7213485565	9.16222824482627E-63	3.31320465388119E-61	scaffold1188_cov88	74700	99300	+
g3146	10.7824775241	3.9493048781	1.2766926076	3.0933874408	0.001978856	0.004219696	scaffold12_cov81	4070341	4071185	-
g772	1326.5427859907	3.9471245382	0.3016503104	13.0851002029	4.00631510977296E-39	7.45128692766083E-38	scaffold3_cov78	7448527	7456511	+
g12383	14.9360619172	3.9436431243	0.5504704839	7.1641318462	7.82810371101174E-13	4.14455311485948E-12	scaffold69_cov74	154710	155577	-
g8811	439.9326862248	3.9380171668	1.0326765396	3.8134081832	0.0001370635	0.0003479386	scaffold30_cov76	1120594	1122137	-
g2535	366.0528202203	3.9379662054	0.5314808507	7.4094225596	1.26850521668849E-13	7.09816151855603E-13	scaffold6_cov81	9469428	9484321	-
g1177	30.6048471192	3.9310312835	0.3848146433	10.2153890249	1.69199068713336E-24	1.76429101207753E-23	scaffold3_cov78	10808763	10818006	-
g2371	168.2768599129	3.928538577	0.6209615234	6.3265410643	2.50717601868305E-10	1.1104796681864E-09	scaffold6_cov81	6703372	6705457	-
g3573	665.5635959528	3.9260530047	0.2673971225	14.6824803799	8.34800034645719E-49	2.12497530387661E-47	scaffold12_cov81	9066028	9074674	+
g13531	516.2377662495	3.9237249475	0.3957281075	9.9152040845	3.57525033007304E-23	3.47930283245939E-22	scaffold114_cov76	98236	105542	-
g9616	620.2786103802	3.9131186153	0.3272930754	11.956007963	6.03962715944807E-33	9.0434186602024E-32	scaffold53_cov81	736454	738284	-
g11589	116.6076758088	3.9037279317	0.4214708958	9.262153023	2.00350789319453E-20	1.70890535278919E-19	scaffold63_cov78	52149	52528	+
g16748	7.7318567925	3.8964991589	0.7621381948	5.1125887476	3.17773611802884E-07	0.000001078	scaffold16777_cov80	10218794	10228366	-
g4998	1.8773029096	3.8847822559	1.1686555222	3.3241465788	0.0008868957	0.0019968227	scaffold13_cov84	12950876	12953757	+
g4652	1867.7835699895	3.8845768404	0.213468778	18.1974004689	5.41156055257166E-74	2.45639437389809E-72	scaffold13_cov84	8853484	8857373	+
g1732	430.5323424393	3.8844210485	0.2514074604	15.4506992062	7.46294778288604E-54	2.19194543252096E-52	scaffold5_cov82	7233219	7245466	-
g4443	709.6643246262	3.8843371213	0.1754330901	22.1414165316	1.26207382867585E-108	1.25070553006641E-106	scaffold13_cov84	6432354	6442314	-
g18872	6.5429420911	3.8833306238	1.2533925515	3.0982557055	0.0019466339	0.0041584994	scaffold16920_cov86	1982766	1987414	+
g1215	795.4793313023	3.8831917923	0.3762174225	10.3216692262	5.62368386731538E-25	6.01372849798091E-24	scaffold3_cov78	11057733	11060872	+
g10807	24.0932201252	3.8746487172	0.4695613146	8.2516352957	1.56241616692293E-16	1.06084135350384E-15	scaffold58_cov78	1297342	1297856	+
g13649	8.8129540827	3.8741544052	0.6685108429	5.795200551	6.82395851737408E-09	2.68287793678226E-08	scaffold115_cov79	360483	378478	-
g12328	1328.2399945818	3.873321817	0.386514338	10.0211594672	1.23050806663196E-23	1.2373706987619E-22	scaffold68_cov87	3240295	3254051	+
g11475	233.8061751459	3.8723783267	0.2968017319	13.0470206546	6.60814366968737E-39	1.22377918858604E-37	scaffold58_cov78	11864719	11867309	-
g17217	31.3235114744	3.8691211306	0.9157338596	4.2251589693	2.38772164046534E-05	6.63187897657703E-05	scaffold16891_cov86	2773017	2773713	-
g17802	714.880069037	3.8678732312	0.2172527767	17.8035617735	6.63139641023498E-71	2.83186803281811E-69	scaffold16901_cov81	4460250	4468181	+
g9108	1371.2124103026	3.8658488088	0.3440728764	11.2355523324	2.72782523567291E-29	3.58790549235113E-28	scaffold37_cov83	1624283	1628398	+
g17304	7.8199727702	3.8645490423	0.9120525795	4.2371998384	2.2632468426039E-05	6.29962918325125E-05	scaffold16891_cov86	3802466	3805414	+
g14624	43.6491333682	3.8589028833	0.6493981935	5.9422753589	2.81092718421927E-09	1.1396457434583E-08	scaffold184_cov79	309820	312934	+
g14677	5.4829328629	3.8542329282	0.928134524	4.1526662661	3.28623825540944E-05	8.99282146537213E-05	scaffold233_cov86	237180	237900	+
g7749	6484.341162977	3.8540495734	0.1581432399	24.3706248602	3.50476196724708E-131	4.73946040195849E-129	scaffold24_cov80	6606731	6619189	+
g12828	7.6270197607	3.8525926492	0.6883732585	5.5966622783	2.18517783151427E-08	8.23701757332423E-08	scaffold94_cov84	719401	720405	+
g2719	2.7079479277	3.8492878484	1.1796418092	3.2630988647	0.0011020107	0.0024405157	scaffold8_cov85	242614	243046	+
g359	21.1172488733	3.8444296884	0.5926006418	6.4873869804	8.73378087955205E-11	4.0112901072673E-10	scaffold3_cov78	2033546	2062465	+
g9902	18.5599089642	3.8415574552	1.693409014	2.2685349041	0.0232966241	0.0407331941	scaffold53_cov81	5414992	5421160	-
g57	62.4931360788	3.8414121957	0.5521310537	6.9574282588	3.46540315020174E-12	1.75940022275788E-11	scaffold1_cov76	340262	342662	-
g16735	3193.0227036491	3.8374505439	0.2890110065	13.2778698991	3.111189978201E-40	6.05539254827666E-39	scaffold16777_cov80	10051556	10067516	-
g17903	7.4828395466	3.8355481581	0.7125646368	5.3827371724	7.33616187661359E-08	2.6455014856166E-07	scaffold16901_cov81	5409050	5410762	+
g11951	2.987566651	3.8333018796	1.5169904838	2.5269122782	0.011507024	0.0214786752	scaffold64_cov75	789535	791607	-
g15351	8.1005915668	3.8319421656	1.6549463606	2.3154479546	0.0205884297	0.0363941986	scaffold752_cov94	513	2937	+
g15231	25.5409404847	3.8248717051	1.0584901405	3.6135166108	0.000302072	0.0007295811	scaffold368_cov85	307828	328490	-
g18971	113.9609551929	3.8177099318	0.3573473766	10.6834698729	1.21638310098478E-26	1.41878575175062E-25	scaffold16920_cov86	4623941	4627822	-
g9989	12.590050052	3.813525605	0.5166515833	7.3812327847	1.56830520357396E-13	8.71191191818446E-13	scaffold53_cov81	7009101	7011249	+
g9614	1394.5710298176	3.8101060529	0.3542788278	10.754540643	5.64143934146293E-27	6.69443926241972E-26	scaffold53_cov81	719073	722993	-
g6017	9313.6457516886	3.7961069635	0.6121750182	6.2010158056	5.60998788147938E-10	2.41795692819938E-09	scaffold15_cov81	7254020	7257073	+
g12203	2.9346883459	3.7955130202	1.524186173	2.4901899042	0.0127674856	0.0236040298	scaffold68_cov87	1150820	1151782	+
g13955	343.0367326458	3.7932565183	0.4585873523	8.2716117213	1.32160105000557E-16	9.00631224733457E-16	scaffold115_cov79	5308620	5312612	-
g16718	25.8083042256	3.7896270122	0.4155759398	9.1189759785	7.58374900511315E-20	6.27084264868655E-19	scaffold16777_cov80	9650290	9650785	-
g5799	323.2599555106	3.7885993365	0.1410059176	26.8683712116	5.14601380687093E-159	1.06040557525077E-156	scaffold15_cov81	4819163	4847913	+
g18170	16.5968008241	3.7825510026	0.4793973117	7.8902215566	3.01650525546981E-15	1.87909170952539E-14	scaffold16901_cov81	8615483	8627713	-
g18892	1.8423290388	3.7782250453	1.2327474706	3.0648816042	0.0021775618	0.0046040892	scaffold16920_cov86	2455932	2459420	+
g17833	9.0803248323	3.776328493	0.596412605	6.331738232	2.42414510504767E-10	1.07443672767937E-09	scaffold16901_cov81	4795995	4821452	-
g10689	26.5996370184	3.7715598791	0.6585891439	5.7267264641	1.02387055078127E-08	3.96181445312741E-08	scaffold58_cov78	427328	441199	-
g2638	2379.8630507438	3.7653196464	0.1163982002	32.3486071217	1.45132838823542E-229	8.1918022330749E-227	scaffold6_cov81	11144153	11160197	+
g12833	85.3695573771	3.7589406379	0.3082363649	12.1949940544	3.30528131154927E-34	5.20111054382214E-33	scaffold94_cov84	775487	794875	+
g16493	26.8940182843	3.758246988	0.7229428551	5.1985394992	2.00860446520009E-07	6.96280458403941E-07	scaffold16777_cov80	6391468	6399909	+
g18757	2019.6703072638	3.749325671	0.3163170881	11.8530607803	2.07471811186156E-32	3.04683150771344E-31	scaffold16916_cov83	2105554	2114503	+
g5669	411.9913467473	3.7376776075	0.1692565554	22.0829119309	4.6138133247099E-108	4.46988989413313E-106	scaffold15_cov81	3239404	3240723	-
g9597	3.8900949849	3.7326058754	0.917486614	4.0682946414	4.73584732806759E-05	0.0001270526	scaffold53_cov81	559153	569016	+
g10592	1322.642446321	3.7301376186	0.2205655697	16.911694892	3.68942552623381E-64	1.3923291331851E-62	scaffold57_cov85	1187918	1196894	-
g11761	33.131454412	3.7150116024	0.4867268887	7.6326409909	2.29992704073511E-14	1.34980347390701E-13	scaffold63_cov78	777448	788998	-
g11588	61.6463791791	3.7129680192	0.3361159103	11.0466892688	2.27448874394427E-28	2.87511323017376E-27	scaffold63_cov78	51605	51908	+
g14820	1.6165990204	3.7115793743	1.1544569817	3.2150001544	0.0013044445	0.0028648788	scaffold285_cov87	744125	744977	+
g4122	1.809008383	3.7071383286	1.2736198359	2.9107102638	0.0036060824	0.0073480085	scaffold13_cov84	978983	981994	-
g953	1977.8666365105	3.7047337022	0.1941872889	19.0781473075	3.83617762293702E-81	2.04943448152133E-79	scaffold3_cov78	9033106	9041692	+
g15879	566.9543963218	3.7044062323	0.2617886137	14.1503718608	1.85772332449664E-45	4.27605748202401E-44	scaffold16777_cov80	102552	105894	-
g16753	7.8796733727	3.7032189337	0.7612383641	4.8647297721	1.1461328990268E-06	3.66119520058215E-06	scaffold16777_cov80	10258896	10275908	-
g2004	2.8892862499	3.7029052691	0.9365739812	3.9536708721	7.69612569429067E-05	0.0002005039	scaffold6_cov81	586914	594219	+
g13963	728.6315269886	3.6984514646	0.1926897725	19.1938130235	4.16898603542087E-82	2.31289644067666E-80	scaffold115_cov79	5404800	5408316	-
g17564	99.4692008967	3.6954007019	0.3405663394	10.8507514537	1.97792458234217E-27	2.40200345444023E-26	scaffold16901_cov81	767467	797756	+
g2819	1974.263542189	3.6923088137	0.1886456357	19.5727232224	2.64180906502668E-85	1.6026152001017E-83	scaffold8_cov85	1880377	1883840	-
g9602	1204.7988735817	3.6885117177	0.2324716039	15.8665043606	1.08096021713185E-56	3.36523394215962E-55	scaffold53_cov81	648697	653721	+
g16649	2.0971071385	3.6787728382	1.4053044725	2.6177763682	0.0088504787	0.0168941206	scaffold16777_cov80	8295991	8296924	+
g15848	2.1536387595	3.6742082353	1.0447286967	3.5169018013	0.0004366153	0.0010307582	scaffold16646_cov83	583344	850993	+
g4436	14.2795514436	3.6734116047	0.4754136853	7.7267687447	1.10310776322878E-14	6.59325275425232E-14	scaffold13_cov84	6359506	6366012	-
g10690	14.4710512874	3.6679685544	0.6222007552	5.8951528488	3.74334710737483E-09	0.000000015	scaffold58_cov78	444238	449439	-
g5343	10248.6684083972	3.66757608	0.1794530396	20.4375255403	7.75737922504904E-93	5.27258099997836E-91	scaffold15_cov81	359853	363729	-
g15964	23.9358377365	3.6598374831	0.8558592024	4.2762144436	1.90098119270546E-05	5.32668634657939E-05	scaffold16777_cov80	673085	676026	-
g14	2.5965092434	3.6596377969	1.5265017899	2.397401576	0.0165118163	0.0297386792	scaffold1_cov76	81401	81873	-
g16647	13.9367303568	3.6585697049	1.0009312594	3.6551657974	0.0002570158	0.0006276485	scaffold16777_cov80	8290387	8291226	-
g17720	7.6809700758	3.6571281564	0.6459883688	5.6612910276	0.000000015	5.72634962631229E-08	scaffold16901_cov81	3672079	3675591	+
g13893	315.585155834	3.6561545567	0.2065476389	17.7012653179	4.09991279423585E-70	1.72249410662685E-68	scaffold115_cov79	4229120	4231457	-
g3518	1397.3166054866	3.6556343298	0.1465655063	24.9419827481	2.60898486097787E-137	3.98468723120173E-135	scaffold12_cov81	8517419	8537967	+
g16201	2007.3556021753	3.6555977213	0.5453907965	6.7027125223	2.04585710471781E-11	9.87335201986861E-11	scaffold16777_cov80	2936931	2939458	+
g11943	736.6758747769	3.6520862811	0.1450759576	25.1736148608	7.79366200583018E-140	1.23386975804497E-137	scaffold64_cov75	650701	659897	-
g10263	3820.2399793076	3.6474057317	0.1546818272	23.5800533068	6.17510860665445E-123	7.70819807034501E-121	scaffold53_cov81	10706951	10722505	-
g5344	774.3092944734	3.6450667075	0.1717639805	21.2213683991	6.06335117148607E-100	5.14473365413282E-98	scaffold15_cov81	363817	368712	-
g771	270.1206806393	3.6344283308	0.3377655007	10.760211814	5.3048095280597E-27	6.30073534247676E-26	scaffold3_cov78	7447785	7448298	+
g8505	521.9753352953	3.6298692849	0.2608784775	13.9140235696	5.20661192846695E-44	1.13409792039191E-42	scaffold27_cov79	7340231	7348232	-
g12202	3.4300316661	3.6268879888	1.3541567129	2.6783369711	0.0073988741	0.0143297305	scaffold68_cov87	1145714	1150331	+
g166	2.1144732396	3.6238423715	1.0787295909	3.3593612358	0.0007812287	0.0017699671	scaffold1_cov76	985212	988901	+
g247	5715.4522641457	3.6238293804	0.335322948	10.8069829453	3.18989226322552E-27	3.83436864455497E-26	scaffold3_cov78	457295	465242	-
g18343	2.6258504986	3.6208269623	1.545020377	2.343546413	0.0191013855	0.03398769	scaffold16901_cov81	10110434	10110749	+
g2229	1.4409977854	3.6205082575	1.0998023363	3.2919626901	0.0009949081	0.0022203708	scaffold6_cov81	4511313	4511679	+
g14259	2.4994742424	3.6139651162	1.5277985127	2.3654723356	0.0180070886	0.0322083251	scaffold124_cov85	1221209	1221688	-
g11587	385.2415841414	3.6102672939	0.2672316827	13.5098774867	1.36748826050426E-41	2.78692819432751E-40	scaffold63_cov78	27119	51582	+
g458	14.8023076476	3.6064689625	0.6153163691	5.8611620679	4.59639091263867E-09	1.83262735957848E-08	scaffold3_cov78	3257862	3263235	+
g1565	2.6670765781	3.6063047639	1.350918128	2.6695213346	0.0075959447	0.0146720063	scaffold5_cov82	4646608	4650673	+
g19038	50.9988368348	3.6009438718	0.3139474374	11.4698941391	1.86887767138841E-30	2.54316246645328E-29	scaffold16920_cov86	5632194	5635035	-
g12077	7.3004167866	3.6005677754	1.1665353045	3.0865484838	0.0020249492	0.0043073719	scaffold64_cov75	2147644	2153860	+
g898	4396.9731916397	3.5966509425	0.1921378633	18.7191159524	3.45843397578955E-78	1.7538042919414E-76	scaffold3_cov78	8437055	8446044	+
g18419	2.7050523523	3.5912660508	1.1182198656	3.2115920682	0.0013200167	0.0028956499	scaffold16901_cov81	10548802	10549183	+
g14354	15.8109197865	3.5902039456	1.0060534361	3.5686016436	0.0003588916	0.0008570881	scaffold124_cov85	3044437	3057675	+
g13788	1134.1774030774	3.5839047285	0.2114645116	16.9480197926	1.99045743896339E-64	7.60003484488905E-63	scaffold115_cov79	3039095	3048496	-
g6311	847.8846390736	3.5798429953	0.1822224403	19.6454563433	6.3225879949401E-86	3.89003968484893E-84	scaffold20_cov75	1287786	1306997	-
g8596	2.1358779837	3.5772802329	1.1555716497	3.095680163	0.0019636204	0.004189272	scaffold27_cov79	8612712	8620765	+
g17351	1533.3089793674	3.5687996123	0.1432179657	24.9186587346	4.67098010416753E-137	7.05100740840731E-135	scaffold16891_cov86	4492404	4494002	-
g17534	1.944996302	3.5618379968	1.4243965666	2.5005943431	0.0123985105	0.023003782	scaffold16901_cov81	135126	148757	+
g14863	713.5028505749	3.5615470236	0.4407411535	8.0808134099	6.43361856982534E-16	4.20126943025516E-15	scaffold285_cov87	1446372	1470943	-
g887	1.9052608703	3.5588461152	0.99916018	3.5618374176	0.0003682684	0.0008786732	scaffold3_cov78	8343426	8344697	+
g3610	34.6707674642	3.5578043928	0.6055470952	5.8753553948	4.2193714628139E-09	1.68748861152958E-08	scaffold12_cov81	9535431	9538958	+
g18204	1.3610458456	3.5527668429	1.0907079645	3.2573034748	0.0011247611	0.0024883519	scaffold16901_cov81	8840034	8840953	-
g12822	121.7033670947	3.5493414296	0.2955954713	12.0074283078	3.24788636652291E-33	4.89142236777267E-32	scaffold94_cov84	628561	629983	+
g2113	5089.1271006569	3.5488284603	0.2015073192	17.6114122005	2.01358066835974E-69	8.35153489988694E-68	scaffold6_cov81	2369454	2371787	-
g17905	1605.1522969955	3.5459248479	0.2225163928	15.9355668304	3.58931170431707E-57	1.13373344392808E-55	scaffold16901_cov81	5417064	5423195	-
g4347	4.1807642162	3.5430061829	1.0180495962	3.480190156	0.000501058	0.0011701268	scaffold13_cov84	4841371	4849260	+
g1553	3.2130038513	3.5390610957	0.9880761169	3.5817696989	0.0003412746	0.0008180057	scaffold5_cov82	4451141	4471255	+
g3080	840.399750906	3.5311685027	0.2394221773	14.7487110117	3.1359706744464E-49	8.06161807834915E-48	scaffold12_cov81	2850508	2851585	+
g16027	4.5156815539	3.5245278962	0.9589186197	3.675523474	0.0002373622	0.0005833844	scaffold16777_cov80	1042945	1043973	+
g7740	675.1088370747	3.5236383227	0.3585084081	9.8286072046	8.47831816254742E-23	8.09900856410527E-22	scaffold24_cov80	6571151	6572807	+
g747	3351.2138541069	3.5202560126	0.3217241274	10.9418464844	7.27038700252E-28	8.99753708929597E-27	scaffold3_cov78	7131635	7144139	+
g403	55.5327660396	3.5153720035	0.2901490247	12.1157464083	8.71669576602814E-34	1.34554274000686E-32	scaffold3_cov78	2508378	2508669	+
g402	177.3496525297	3.5057614584	0.1926792524	18.1948051723	5.67405240228716E-74	2.5576579266143E-72	scaffold3_cov78	2501005	2508347	+
g12172	46.695958752	3.5005836852	0.3864866661	9.0574500816	1.33535624943322E-19	1.09235002080291E-18	scaffold68_cov87	689595	712158	-
g8962	2.8030918256	3.4940822974	1.442785256	2.4217618546	0.0154454688	0.0280241894	scaffold30_cov76	2911900	2915824	-
g809	1971.9872967183	3.49206239	0.2430070294	14.3702114259	7.95879111397625E-47	1.90981564217448E-45	scaffold3_cov78	7760379	7766849	-
g2912	1458.1412586507	3.4796642152	0.3605573722	9.6507920326	4.87775218531052E-22	4.49737065835946E-21	scaffold12_cov81	147168	151905	-
g17533	8.5226123818	3.4769760367	0.6185383507	5.6212780222	0.000000019	7.17834690408359E-08	scaffold16901_cov81	115362	117792	+
g18152	11.1443695308	3.4652189881	0.5705992331	6.0729471529	1.25583793605167E-09	5.25573439259276E-09	scaffold16901_cov81	8420490	8420897	+
g8431	36.1665497265	3.460733834	0.6018694847	5.7499739094	8.92572219743651E-09	3.47031223621206E-08	scaffold27_cov79	6631450	6633328	+
g17567	866.3360524234	3.4602446407	0.2133622638	16.2176974488	3.78105918978864E-59	1.2333093065788E-57	scaffold16901_cov81	921992	953588	-
g15425	258.9379703039	3.4600180033	0.3654577627	9.4676276081	2.86271367610196E-21	2.53159052746292E-20	scaffold822_cov85	814018	851764	+
g4878	2.2874939401	3.4582341854	1.307931002	2.6440494033	0.0081920698	0.0157406612	scaffold13_cov84	11318672	11326448	+
g7878	1247.6385015098	3.4533566416	0.1972608832	17.5065455758	1.27712883486233E-68	5.18115204193213E-67	scaffold26_cov87	304284	306470	+
g4599	13.2247173301	3.4530285003	1.2214452655	2.827002239	0.0046985999	0.0094031744	scaffold13_cov84	8322391	8329055	+
g16644	2008.9118933634	3.4520422548	0.3592045549	9.6102407614	7.23795443172546E-22	6.6124647735862E-21	scaffold16777_cov80	8260694	8268499	-
g10919	238.9545550647	3.4506065438	0.4189815159	8.2357011291	1.78509070402327E-16	1.20950143630637E-15	scaffold58_cov78	2671140	2673593	-
g634	2.5577340602	3.4363335929	1.0118988798	3.395925879	0.0006839688	0.0015665637	scaffold3_cov78	5722481	5726576	-
g8488	2.0612234273	3.4337136706	1.2504060508	2.7460788984	0.0060312257	0.0118830433	scaffold27_cov79	7149644	7150534	-
g18227	1523.1675374714	3.4270668493	0.322046454	10.6415295272	1.90968406929777E-26	2.19782966202337E-25	scaffold16901_cov81	9055463	9057046	-
g16951	1.7129659049	3.426916497	1.4171156862	2.4182334092	0.0155960691	0.0282895304	scaffold16777_cov80	12646209	12654924	+
g14714	5172.4424995221	3.4236951786	0.1657171124	20.6598771149	7.9566533673402E-95	5.61376489210926E-93	scaffold266_cov83	234511	248406	+
g10794	2775.8554694362	3.421615655	0.1237271441	27.6545270526	2.46201038656037E-168	6.03053185628805E-166	scaffold58_cov78	1169721	1202624	+
g4630	1681.8835689272	3.4203921607	0.3000705555	11.3986264166	4.24767899229557E-30	5.72026646037149E-29	scaffold13_cov84	8719498	8730502	-
g13892	1631.4783967257	3.4174741116	0.1650983504	20.6996260365	3.4906830157148E-95	2.48989268736316E-93	scaffold115_cov79	4220564	4227278	+
g9274	1.2461669337	3.4106814585	1.1309322849	3.015814036	0.0025629039	0.0053551615	scaffold51_cov83	2393650	2400958	-
g2589	1.2452120554	3.4043381926	1.1362843453	2.9960266606	0.0027352252	0.0056777572	scaffold6_cov81	10467763	10468045	-
g7850	1.3393665682	3.4023989126	1.2241543331	2.7793872233	0.0054461561	0.0107859647	scaffold24_cov80	8827083	8836069	-
g11291	30.987806502	3.401251809	0.4014304883	8.4728288163	2.3950441993528E-17	1.7093163164375E-16	scaffold58_cov78	7852680	7853049	+
g5849	11.4479462076	3.4009697854	0.6940711864	4.9000302157	9.58219174412226E-07	3.08194514253768E-06	scaffold15_cov81	5534778	5535298	+
g11758	5753.1497061947	3.3988593088	0.1924131384	17.6643826749	7.88709315499814E-70	3.30291107542535E-68	scaffold63_cov78	761266	763986	+
g609	15.5535786889	3.3947448359	0.4420551456	7.6794600621	1.59760511974177E-14	9.47469605504234E-14	scaffold3_cov78	5441629	5444776	+
g8604	12.2025907583	3.3936498454	0.7405154424	4.5828211689	4.58744345774678E-06	1.37697551372182E-05	scaffold27_cov79	8712164	8714039	-
g6780	802.7164317286	3.3877692265	0.1134099828	29.8718784919	4.56441108148498E-196	1.69300527599537E-193	scaffold23_cov78	1726187	1730906	-
g11595	1032.4923566795	3.382504829	0.2674596459	12.6467857132	1.16546134332715E-36	1.99604474394104E-35	scaffold63_cov78	78080	94283	+
g12228	1638.0963735018	3.3800323674	0.21449134	15.758362864	6.01715990651099E-56	1.83799458603119E-54	scaffold68_cov87	1338806	1340264	+
g13196	492.2807856364	3.3784224869	0.3553843604	9.506390443	1.97393079765576E-21	1.76241881809953E-20	scaffold95_cov87	1294873	1298676	-
g16163	1394.3768601296	3.3733194348	0.1592981995	21.1761303289	1.58533012936829E-99	1.31927921406789E-97	scaffold16777_cov80	2582935	2584849	-
g2887	25.9123562098	3.3687838994	0.3724376559	9.0452290369	1.49351740777117E-19	1.21789214746767E-18	scaffold8_cov85	2913358	2919067	+
g16412	292.1354122844	3.367368543	0.5403494685	6.2318346534	4.61003921083028E-10	0.000000002	scaffold16777_cov80	5321622	5334804	-
g12222	140.5871802829	3.3663088634	0.3837713202	8.7716530297	1.76062218131774E-18	1.34846000931368E-17	scaffold68_cov87	1281029	1300272	+
g8958	1.2888561084	3.3604873668	1.2114277781	2.7739890297	0.0055373545	0.0109520588	scaffold30_cov76	2868547	2869207	+
g39	11648.5918595752	3.3601965812	0.2692927464	12.4778577444	9.8603989237218E-36	1.63067132264658E-34	scaffold1_cov76	233518	236472	+
g10496	1.5351583844	3.3569499366	1.3822158539	2.4286727193	0.0151542051	0.0275457701	scaffold56_cov90	1574414	1575739	-
g6338	349.2336764028	3.3563245048	0.2250138761	14.9160779002	2.59059731105185E-50	6.86349679430104E-49	scaffold20_cov75	1436285	1466190	+
g17992	1014.0570332323	3.3541040474	0.3361015219	9.97943725	1.87527313582659E-23	1.85272418944451E-22	scaffold16901_cov81	6362561	6364683	-
g18612	2004.0590679943	3.3535698405	0.1501912309	22.3286660607	1.94650945609527E-110	2.03786981927652E-108	scaffold16910_cov83	295284	386928	+
g14679	3.0256521095	3.3459016564	1.4358662777	2.3302320755	0.0197938886	0.0351044073	scaffold260_cov86	34989	37604	+
g11286	3.6894087279	3.3412740923	0.8779634117	3.8057099507	0.000141398	0.0003581016	scaffold58_cov78	7766699	7768897	-
g7419	198.6840477863	3.3351791337	0.2385243749	13.9825505673	1.99218378778992E-44	4.39092189016786E-43	scaffold24_cov80	2329435	2377308	+
g5339	753.9027277066	3.3267363352	0.2305491098	14.429621255	3.36926191571644E-47	8.16040264735649E-46	scaffold15_cov81	324895	359439	+
g18781	49.1236439849	3.3263782836	0.2927766837	11.3614863094	6.50287433766493E-30	8.70312522181094E-29	scaffold16916_cov83	2307009	2307309	+
g9258	1.6501175526	3.3220549143	1.067298137	3.1125838219	0.0018545734	0.0039742608	scaffold51_cov83	2178012	2178297	-
g8771	6907.769771045	3.3217922486	0.2244116876	14.8022248026	1.41716456724114E-49	3.6868998821492E-48	scaffold30_cov76	824965	826348	-
g1814	22.0132731658	3.3210818539	0.5626059033	5.9030341387	3.56876388932825E-09	1.43480002512417E-08	scaffold5_cov82	8377056	8379234	+
g16488	96.9722967424	3.3194413592	0.9763483622	3.3998534617	0.0006742198	0.001545325	scaffold16777_cov80	6355691	6356546	+
g5434	1.6575675432	3.3183489776	1.1073123377	2.9967596897	0.0027286572	0.0056659353	scaffold15_cov81	916096	918952	+
g3438	3.0473240346	3.309718696	0.9941659244	3.3291411572	0.0008711424	0.0019623756	scaffold12_cov81	7755665	7756464	-
g13017	18.6491844578	3.3076207491	0.8396825524	3.9391324013	8.17767942617955E-05	0.0002125378	scaffold94_cov84	2942296	2945379	+
g5183	1338.9252241901	3.3074868603	0.1874956944	17.6403350021	1.20743030473928E-69	5.02399365901452E-68	scaffold13_cov84	16226721	16227798	-
g12796	93.8368966134	3.3042719706	0.4097934711	8.0632616273	7.42853046777381E-16	4.83394398659848E-15	scaffold94_cov84	317750	322986	-
g18103	1.9269665515	3.302926328	1.3184509393	2.5051567938	0.0122397121	0.0227449102	scaffold16901_cov81	7810788	7822307	+
g1672	1.8396241541	3.3025049516	1.2708396356	2.5986795336	0.0093583094	0.0177668284	scaffold5_cov82	6387730	6391341	+
g15840	3.0610121527	3.302197332	0.9329166764	3.5396487332	0.0004006599	0.000950716	scaffold16646_cov83	436366	436684	+
g1735	2284.5038661206	3.3000451137	0.3744263721	8.8136022443	1.21187481845755E-18	9.39257247356175E-18	scaffold5_cov82	7368689	7377144	+
g681	1832.7867724685	3.2982609593	0.2269030995	14.5359890016	7.16708789583095E-48	1.77225019168909E-46	scaffold3_cov78	6299222	6300350	-
g9575	772.784524166	3.2937526219	0.1558886708	21.1288774555	4.31688162984311E-99	3.54694666573565E-97	scaffold51_cov83	7311951	7314230	-
g12174	18.2861683885	3.2767649951	0.759663132	4.3134448113	0.000016073	4.54696109738999E-05	scaffold68_cov87	729246	735494	-
g16618	29.9532057736	3.2761825745	0.3387278196	9.6720209717	3.96470135546576E-22	3.67903881319918E-21	scaffold16777_cov80	7739263	7744590	+
g15241	13.6970581865	3.2719063012	0.6773415359	4.830511829	1.36182523113724E-06	4.30990130439386E-06	scaffold368_cov85	446692	447293	-
g13796	916.2315511251	3.2621666759	0.3994903554	8.165820856	3.1925676324852E-16	2.12543143614989E-15	scaffold115_cov79	3115118	3120333	-
g2031	1557.7140658679	3.2603591236	0.2809507339	11.6047360998	3.89888549678027E-31	5.42500873732063E-30	scaffold6_cov81	923044	932019	+
g8273	8950.4335415646	3.2597577915	0.1981074657	16.4544924159	7.78719338888864E-61	2.68865278123809E-59	scaffold27_cov79	4072424	4073621	-
g12227	166.0499210988	3.2588706053	0.3384545798	9.628679297	6.05020666260664E-22	5.54687732301973E-21	scaffold68_cov87	1338168	1338775	+
g10607	323.1068395756	3.2542228339	0.2933805767	11.0921550106	1.36948250631281E-28	1.75158836423182E-27	scaffold57_cov85	1291225	1293359	+
g6624	187.0086999864	3.2512971572	0.3056054803	10.6388705923	1.96496627685205E-26	2.25945015111544E-25	scaffold22_cov71	231642	231990	-
g8699	7.1685826655	3.2488097428	1.1465246638	2.8336152246	0.0046024712	0.0092376749	scaffold30_cov76	170785	172629	+
g901	28318.3136143916	3.2455558435	0.2730117246	11.8879723867	1.36684585611085E-32	2.02793061760355E-31	scaffold3_cov78	8498259	8502107	-
g16922	728.5959115322	3.2440175534	0.2230510694	14.5438332218	6.39112716398183E-48	1.5925069643534E-46	scaffold16777_cov80	12360533	12367442	-
g933	18.3130962593	3.2419665881	0.7894657959	4.1065320436	4.01643765903489E-05	0.0001088774	scaffold3_cov78	8904488	8908827	-
g17991	256.4496979844	3.2337759712	0.3325725112	9.7235215259	2.39357180983677E-22	2.24032799100944E-21	scaffold16901_cov81	6354515	6362468	-
g18792	1.9939680359	3.2316770736	0.952671089	3.3922275075	0.0006932685	0.0015845091	scaffold16920_cov86	176119	180527	+
g12550	1053.1062156647	3.2285476815	0.3339573984	9.6675435156	4.1420058729447E-22	3.83534381188075E-21	scaffold75_cov84	688876	722674	+
g10013	367.5022618757	3.2245027967	0.5241685293	6.1516527922	7.66796035082693E-10	3.26485606016514E-09	scaffold53_cov81	7292520	7305103	+
g11768	7.9098694221	3.2216724574	0.9061987187	3.5551500913	0.0003777634	0.0008996742	scaffold63_cov78	825291	828093	+
g10683	14.4083563487	3.2151226506	0.5673607664	5.6668046875	1.45485015517863E-08	5.55822975707149E-08	scaffold58_cov78	375541	383659	+
g1900	2058.9118828828	3.2131449893	0.2369639039	13.5596389828	6.94771935491625E-42	1.4339474191657E-40	scaffold6_cov81	49399	54282	-
g5338	6.0642797426	3.2105201138	1.002981457	3.20097654	0.0013696268	0.0029958712	scaffold15_cov81	316385	321490	+
g16061	100.167403728	3.2051707133	0.4671408575	6.8612510798	6.82600654815697E-12	3.39652039126768E-11	scaffold16777_cov80	1272616	1275585	-
g10844	58.0218627002	3.1980485162	0.4875211232	6.5598152853	5.38744708211467E-11	2.5129674658058E-10	scaffold58_cov78	1624886	1628866	-
g8409	5.9981964329	3.1932348216	1.1178746932	2.8565230442	0.0042830891	0.0086393821	scaffold27_cov79	6462388	6464667	-
g2715	3766.5230193426	3.1875104969	0.1415259392	22.5224472344	2.50164904510674E-112	2.82403546987615E-110	scaffold8_cov85	187004	190293	-
g4114	1.0963758392	3.1867426456	1.1863426279	2.6861907941	0.0072271806	0.0140282833	scaffold13_cov84	797287	802015	+
g4606	18.3791448578	3.1832203691	0.6131785962	5.1913429283	2.08782677314983E-07	0.000000723	scaffold13_cov84	8382966	8389159	+
g6031	1.1985483027	3.1806138426	1.2917953785	2.4621653673	0.0138100976	0.025336728	scaffold15_cov81	7565927	7575589	-
g12996	68.7952498249	3.1765908597	0.3699864423	8.5856953035	9.0288676379615E-18	6.6109847533004E-17	scaffold94_cov84	2683202	2688382	+
g17565	518.1052912287	3.1688629658	0.1347208545	23.5216958568	2.44679606609183E-122	3.02517205047658E-120	scaffold16901_cov81	803886	841140	-
g19030	4833.0343046929	3.1681789374	0.0845088488	37.4893160058	1.37528181129088E-307	1.98376760824203E-304	scaffold16920_cov86	5582821	5586354	+
g8625	5.9176285872	3.1603700208	1.1679521276	2.7059071567	0.0068118087	0.0133058834	scaffold27_cov79	8945710	8983563	-
g1925	335.0170143825	3.1594379734	0.1659404811	19.0395854721	8.0159526792135E-81	4.24747337475713E-79	scaffold6_cov81	143856	146451	-
g3488	12.4258898557	3.155141835	0.7776007098	4.0575346641	4.9593458104131E-05	0.0001327195	scaffold12_cov81	8301801	8304006	+
g13952	5775.9655511617	3.1547884732	0.3600656715	8.7617029968	1.92322448665848E-18	1.46866472269414E-17	scaffold115_cov79	5242949	5269424	-
g11830	1713.8991532276	3.1381547435	0.2215621866	14.1637649958	1.53542522854445E-45	3.54047785381245E-44	scaffold64_cov75	5098	23792	-
g3055	516.9923866328	3.1373966292	0.2894145976	10.8404919964	2.21277815871801E-27	2.67969086347736E-26	scaffold12_cov81	2238874	2273758	+
g3649	1547.4614614559	3.1356386897	0.1893139185	16.5631703916	1.28633685814124E-61	4.5501975728582E-60	scaffold12_cov81	9998050	10064196	-
g8830	1.6083771383	3.128086001	1.2275228346	2.5482914962	0.0108251976	0.0203170038	scaffold30_cov76	1434854	1438273	-
g10328	1.5097970088	3.1271133709	1.1720023121	2.6681802063	0.0076263341	0.0147241329	scaffold55_cov86	808897	844214	-
g12817	1071.6365186996	3.1261787167	0.170323704	18.3543373168	3.04782692021341E-75	1.41816806731937E-73	scaffold94_cov84	542550	545462	+
g16060	1788.6962965685	3.1243164925	0.2191173457	14.2586452116	3.96069029443352E-46	9.31479735549565E-45	scaffold16777_cov80	1264183	1271715	+
g17921	7.1229357167	3.1225046558	0.6137096278	5.0879186413	0.000000362	1.22164636757922E-06	scaffold16901_cov81	5589303	5591026	+
g11618	862.5035443324	3.1224831626	0.3928651236	7.9479774991	1.89581075690383E-15	1.19588995365042E-14	scaffold63_cov78	205808	225411	+
g4814	31.0694137502	3.1208472142	0.5692051732	5.4828159702	4.18608416960158E-08	1.54693266979128E-07	scaffold13_cov84	10328190	10340512	-
g2441	8.5418903051	3.1153659911	1.124926897	2.7693941708	0.0056160646	0.0110953813	scaffold6_cov81	8084079	8088300	+
g1332	37.4461411498	3.1149012466	0.4700817092	6.6262974839	3.44211152665551E-11	1.63204864276997E-10	scaffold5_cov82	1408300	1410723	-
g474	1172.0188863167	3.1145187149	0.3623305615	8.5957935803	8.2691328656852E-18	6.0821463378088E-17	scaffold3_cov78	3478359	3486985	-
g6802	101.2230974622	3.1135769626	0.2409135565	12.9240421686	3.29372793193527E-38	5.97195195703683E-37	scaffold23_cov78	2151224	2151557	-
g6806	1763.7569819142	3.1122499916	0.2314423469	13.447193364	3.19781148611726E-41	6.46635338205206E-40	scaffold23_cov78	2220403	2228681	+
g888	1.5224703739	3.1103798524	1.1896098402	2.6146218258	0.0089326298	0.0170334019	scaffold3_cov78	8344976	8349916	-
g16440	1.6671570172	3.1060889431	1.3325712757	2.3308989167	0.0197586904	0.0350563508	scaffold16777_cov80	5880092	5882592	-
g1144	781.2567513235	3.1060305445	0.193542647	16.0483004261	5.87509377508617E-58	1.87396725769456E-56	scaffold3_cov78	10641973	10651227	-
g18146	1.14256623	3.1043648501	1.3008967444	2.3863268652	0.0170176182	0.0305733074	scaffold16901_cov81	8340106	8340568	+
g7442	3886.1220163491	3.0875804009	0.1316959325	23.4447666149	1.49481981433689E-121	1.83073121035108E-119	scaffold24_cov80	2757526	2801453	-
g9214	262.6083608293	3.0824905836	0.3784579814	8.1448687443	3.79693552888424E-16	2.50721348097534E-15	scaffold51_cov83	1376647	1379226	-
g3037	3.1007072615	3.0805391526	0.8764991147	3.5145947108	0.0004404256	0.0010393756	scaffold12_cov81	2016534	2020081	-
g4281	716.1649509674	3.0797431422	0.1486498282	20.7181076436	2.37851406367445E-95	1.71543719859009E-93	scaffold13_cov84	3762491	3769495	+
g4497	612.5037275385	3.0746297498	0.3538906281	8.688079045	3.68619284740925E-18	2.77094125912373E-17	scaffold13_cov84	6890973	6900976	-
g2899	2827.4679382645	3.0713572254	0.2355711746	13.0379161655	7.44645349824555E-39	1.37706352299464E-37	scaffold12_cov81	61062	65750	+
g12437	16.3912614393	3.069667856	0.8377846585	3.6640296823	0.000248278	0.0006077965	scaffold69_cov74	437351	457192	-
g10997	425.3498954426	3.0663886143	0.3102183429	9.8846141267	4.85448424318142E-23	4.69254761317804E-22	scaffold58_cov78	3675559	3681858	+
g6120	2.1161416424	3.0617814328	1.1894824736	2.574045016	0.0100517194	0.01896402	scaffold15_cov81	9036755	9108744	+
g13014	370.0112932509	3.0571961934	0.1875192389	16.3033735208	9.33920018927301E-60	3.10875632967031E-58	scaffold94_cov84	2897257	2923956	+
g5175	771.1719241908	3.0559489392	0.1319902118	23.1528451815	1.36091202921431E-118	1.60612363302365E-116	scaffold13_cov84	16089426	16094214	-
g18758	11553.0280802776	3.0555345806	0.6266256281	4.8761723806	1.08164095670839E-06	3.46370569807309E-06	scaffold16916_cov83	2122261	2125644	+
g5156	18.970269576	3.0483731542	0.482835181	6.3134859975	2.7281902097878E-10	1.20385334138223E-09	scaffold13_cov84	15959195	15959528	+
g16965	1.9419888509	3.0453540113	1.1180243812	2.7238708407	0.0064521734	0.0126452468	scaffold16777_cov80	12790809	12791575	-
g6803	896.7873603412	3.0448797648	0.1729989611	17.6005667637	2.43871510936241E-69	1.00826113215741E-67	scaffold23_cov78	2151530	2180184	+
g6037	4.4995130989	3.0444378505	0.9912179025	3.0714112837	0.0021304947	0.0045141312	scaffold15_cov81	7667741	7668422	+
g6248	37.1082534807	3.0400892668	0.5913218626	5.1411751522	0.000000273	9.3274091634297E-07	scaffold20_cov75	672544	673851	-
g10469	897.9531456845	3.033992957	0.1660650915	18.2699020532	1.43708422094239E-74	6.54604468641196E-73	scaffold56_cov90	1317565	1320425	-
g413	945.3386448781	3.0336349661	0.2132750957	14.2240469108	6.49836588038255E-46	1.51185996163309E-44	scaffold3_cov78	2743882	2746677	+
g8282	350.9545290295	3.029245368	0.1942228937	15.5967471742	7.65987556320632E-55	2.31256987352429E-53	scaffold27_cov79	4350774	4352730	-
g17520	5.9566643705	3.0249258117	0.9849452207	3.07116147	0.0021322781	0.0045171726	scaffold16900_cov86	1788610	1798009	+
g10998	185.550092462	3.0203017205	0.3482762417	8.672144001	4.24058896873836E-18	3.17298708888539E-17	scaffold58_cov78	3682842	3685643	-
g17496	168.8297216861	3.0180828098	1.3787001376	2.189078486	0.0285911359	0.0491030727	scaffold16900_cov86	1285176	1296817	+
g18793	787.6792154805	3.0117914567	0.3117007137	9.6624464568	4.35341185274369E-22	4.0253556034415E-21	scaffold16920_cov86	182134	205882	-
g5439	6.0837277239	3.0065184426	0.702921423	4.2771757185	1.89279393152357E-05	5.30718160238424E-05	scaffold15_cov81	959155	960973	+
g12298	4860.2104580807	3.0014995481	0.2570363482	11.6773350099	1.6643199227324E-31	2.35875559354935E-30	scaffold68_cov87	2833211	2838739	-
g17562	2.0434471303	3.0010869169	1.1395163386	2.633649747	0.0084472577	0.0161910969	scaffold16901_cov81	729070	740960	-
g1731	1147.198691495	2.9973900607	0.3040449796	9.8583770899	6.30603790706256E-23	6.06407289699897E-22	scaffold5_cov82	7218234	7225121	+
g18162	26546.9312281444	2.9965308324	0.2473853978	12.112803984	9.03517474633583E-34	1.3913954751712E-32	scaffold16901_cov81	8575264	8578752	+
g6339	50.4319941725	2.9947319556	0.3409795024	8.7827330812	1.59549489411699E-18	1.22633006012E-17	scaffold20_cov75	1466986	1470478	+
g4287	682.3426455941	2.9944822198	0.3010713594	9.9460879511	2.62292100566937E-23	2.56986871664903E-22	scaffold13_cov84	3796893	3799270	-
g2648	741.5897071775	2.9940401018	0.5315162793	5.6330167453	1.77084256181629E-08	6.71606138986242E-08	scaffold6_cov81	11250524	11260068	-
g11247	6.2651761333	2.9930889954	0.631888342	4.736737168	2.17186540327836E-06	6.7275487151896E-06	scaffold58_cov78	7339754	7340120	-
g4362	1376.5337132037	2.9874773947	0.2293117782	13.0280154742	8.47842093400454E-39	1.56567369225102E-37	scaffold13_cov84	4984584	4987310	-
g11840	38.8616466365	2.9791062133	0.2647255653	11.253564461	2.22418104914969E-29	2.92842985598998E-28	scaffold64_cov75	112205	112598	-
g4255	891.0651122544	2.9721301534	0.3150237005	9.4346239608	3.92399211230903E-21	3.44663502043273E-20	scaffold13_cov84	3424762	3454035	-
g18205	1.3383370155	2.9718110726	1.1879015689	2.5017317515	0.0123587526	0.0229365727	scaffold16901_cov81	8848755	8849067	+
g18163	2551.7919993462	2.9654943874	0.2625675279	11.2942160478	1.40149014439555E-29	1.85654541372889E-28	scaffold16901_cov81	8578779	8580353	+
g17305	149.8497949638	2.9570078762	0.2750889209	10.7492801467	5.97259055470641E-27	7.06801919609833E-26	scaffold16891_cov86	3832376	3842919	+
g30	415.6254830763	2.956580092	0.1896154916	15.5925028425	8.18623816436699E-55	2.4600403668938E-53	scaffold1_cov76	181356	182807	-
g5222	1.349714487	2.9506569353	1.1992521726	2.4604140837	0.0138776795	0.0254427391	scaffold14_cov85	813972	814488	+
g4183	72.4245411673	2.9461440804	0.2801721978	10.515476209	7.33095132375994E-26	8.21142451122101E-25	scaffold13_cov84	2040227	2050107	+
g10543	4284.0827558827	2.9457307948	0.2633678928	11.1848515904	4.83714029959701E-29	6.29215985665013E-28	scaffold57_cov85	158211	160908	+
g4445	9.8983403283	2.9428278397	0.5655859545	5.2031487282	1.95939932016519E-07	6.79768091244908E-07	scaffold13_cov84	6447084	6447379	-
g4705	233.7593895723	2.9386819191	0.2002882609	14.6722624	9.70542463154725E-49	2.46567167449602E-47	scaffold13_cov84	9341440	9348216	+
g10523	754.6159932124	2.9373893562	0.2373525856	12.3756366471	3.54075493066793E-35	5.73143148502881E-34	scaffold56_cov90	1937199	1944266	+
g10262	1.5026386342	2.9347390178	1.3313254847	2.2043738	0.0274980667	0.0474139861	scaffold53_cov81	10703024	10703591	-
g904	728.4492496068	2.932469932	0.3215229278	9.1205624191	7.47354679644811E-20	6.18365739397638E-19	scaffold3_cov78	8540487	8550749	+
g2791	6828.6747126833	2.9262057237	0.2344828195	12.4794035239	9.67083913695058E-36	1.6013626744374E-34	scaffold8_cov85	1375212	1378680	-
g7713	1827.0335726956	2.9239578425	0.1301486601	22.4662923161	8.86939208116695E-112	9.84123487159909E-110	scaffold24_cov80	5871056	5874193	-
g10388	1.63074103	2.9212770535	1.0792130297	2.7068585841	0.0067923184	0.0132698085	scaffold56_cov90	274224	276151	-
g3475	500.3477072571	2.9148005594	0.2356262424	12.3704411235	3.77741143213726E-35	6.09172114434856E-34	scaffold12_cov81	8092568	8094158	-
g6623	828.4798388702	2.9142934609	0.2558468483	11.3907733486	4.64845555089254E-30	6.24702380555766E-29	scaffold22_cov71	225391	230308	-
g9818	446.1377398667	2.9141481276	0.3444671922	8.4598713426	2.67672669459128E-17	1.90302661277021E-16	scaffold53_cov81	3980882	3998432	+
g2757	11.3741569902	2.9138087417	0.8629279411	3.3766536035	0.0007337339	0.0016714044	scaffold8_cov85	819817	844934	+
g18057	555.6822390534	2.9116098453	0.1703869237	17.0882235704	1.81622834722127E-65	7.10189048302006E-64	scaffold16901_cov81	7153919	7159654	-
g18406	1314.4019981488	2.911015054	0.1302785078	22.3445532383	1.3640573749353E-110	1.45149121650902E-108	scaffold16901_cov81	10452485	10469261	+
g11245	980.2493204712	2.9073592927	0.1958113012	14.8477604485	7.19318002770114E-50	1.88269885321807E-48	scaffold58_cov78	7328688	7331841	+
g8089	1921.3068936557	2.9057123146	0.5402022119	5.3789345004	7.49279606262358E-08	0.00000027	scaffold27_cov79	1451233	1454046	+
g8884	9.9696369334	2.8975197596	1.0304623104	2.811863889	0.0049255341	0.0098238261	scaffold30_cov76	2221541	2251126	-
g8322	171.2117788275	2.8927216092	0.2813315006	10.2822527974	8.47237309361077E-25	8.97864061234735E-24	scaffold27_cov79	5044897	5079945	-
g9201	457.8258271956	2.8886200994	0.1517563276	19.0345941037	8.81729853908475E-81	4.65309632660155E-79	scaffold51_cov83	695890	697354	+
g3033	7.749380574	2.8845327968	0.6194991257	4.6562338463	3.22046132722498E-06	9.80948591037887E-06	scaffold12_cov81	1698177	1698546	+
g18889	922.9080991356	2.8819160821	0.2439025559	11.8158502768	3.23261763008123E-32	4.7258831164093E-31	scaffold16920_cov86	2347261	2396095	+
g4396	31.7142433052	2.8810662691	0.3334804212	8.639386561	5.65156486473178E-18	4.19969176153108E-17	scaffold13_cov84	5645972	5650655	-
g17995	3.7139154253	2.879576275	1.0286246418	2.7994432157	0.0051190819	0.0101816948	scaffold16901_cov81	6395507	6396700	+
g4654	479.0086417942	2.8778530167	0.1379835918	20.8564872081	1.33095587114473E-96	9.81731199954594E-95	scaffold13_cov84	8860859	8862909	+
g1329	1508.9331823239	2.8773368522	0.1586187861	18.1399500204	1.54171301280502E-73	6.80765929667847E-72	scaffold5_cov82	1344950	1379937	-
g1839	6030.938719843	2.8772560079	1.1858441537	2.4263357025	0.0152521546	0.0277019812	scaffold5_cov82	8641993	8643164	-
g1619	152.8605195449	2.8753392638	0.3516818115	8.175968075	2.93499705808056E-16	1.95998620411532E-15	scaffold5_cov82	5736418	5737097	-
g2796	72.1163301572	2.8648784578	0.2567099818	11.1599807621	6.40054228477609E-29	8.30918399409632E-28	scaffold8_cov85	1514792	1553498	-
g19034	5.3051730429	2.863957559	0.6700584059	4.2741909272	1.91832602911529E-05	5.37296839481654E-05	scaffold16920_cov86	5616382	5618195	-
g16409	4.563442588	2.8636264709	0.7875387887	3.6361719729	0.0002767196	0.0006732335	scaffold16777_cov80	5300341	5300665	+
g18024	2.7987278645	2.8635717564	0.9782864345	2.9271301896	0.0034210564	0.0069940401	scaffold16901_cov81	6681522	6687919	-
g18778	1308.9577949832	2.8625793828	0.1333488474	21.4668475798	3.17862108921142E-102	2.76945362282837E-100	scaffold16916_cov83	2222731	2238897	-
g9780	1.9784934551	2.8527358624	1.2503808472	2.2814935696	0.0225192568	0.0394900705	scaffold53_cov81	3680841	3683155	-
g16650	14.0050642727	2.8464618505	0.7907419331	3.599735554	0.000318541	0.0007666479	scaffold16777_cov80	8299992	8301429	+
g17249	712.6293043775	2.8462526423	0.2464703817	11.5480514221	7.55130945057662E-31	1.04622304468928E-29	scaffold16891_cov86	3146874	3147896	+
g14101	5499.0896446581	2.8454982929	0.4247557819	6.6991396334	2.09650194486205E-11	1.01064939651686E-10	scaffold115_cov79	6960474	6966365	+
g1204	1513.3303891445	2.8445838267	0.3268179956	8.7038775864	3.20732991263442E-18	2.41657324003599E-17	scaffold3_cov78	10958557	10962494	+
g11841	5.3624866807	2.842151629	0.6510619283	4.3654090427	1.26885093259091E-05	3.63866198517676E-05	scaffold64_cov75	112914	124808	-
g519	1.155432146	2.8368063866	1.0958664108	2.5886425194	0.0096355065	0.0182318434	scaffold3_cov78	4062241	4063530	-
g8896	983.0564232422	2.8335440762	0.2108632587	13.4378274012	3.62936591162516E-41	7.32759382032937E-40	scaffold30_cov76	2316198	2322490	-
g3244	21.5114333622	2.8282207443	0.3788831916	7.4646244718	8.35375130762052E-14	4.74195013010624E-13	scaffold12_cov81	5394203	5397555	-
g18172	30.4304682893	2.827574194	0.3918517189	7.2159290297	5.35669907489251E-13	2.87476921828254E-12	scaffold16901_cov81	8656690	8664717	-
g954	4.672952885	2.8177457177	0.9580076389	2.9412560019	0.0032688426	0.0066986763	scaffold3_cov78	9043461	9045083	+
g3396	1.7192107351	2.8164149321	1.1427204011	2.4646579595	0.0137144099	0.0251754057	scaffold12_cov81	7140496	7143721	-
g13678	54.16894836	2.8151990812	0.3375430406	8.3402669966	7.41229802066822E-17	5.11570722510978E-16	scaffold115_cov79	1218995	1278262	-
g9615	459.3421286356	2.8106847663	0.1597429013	17.5950526982	2.68805565630681E-69	1.10083086845978E-67	scaffold53_cov81	726443	730889	+
g10251	351.7490293628	2.8099983961	0.2761894698	10.1741691954	2.58597274865548E-24	2.681397621649E-23	scaffold53_cov81	10617970	10620281	+
g623	1.7755089993	2.8087698062	1.1653385076	2.4102608709	0.0159411176	0.0288549343	scaffold3_cov78	5608652	5611645	+
g9996	7.1265595443	2.8070318506	0.8449135798	3.3222709608	0.0008928794	0.0020089013	scaffold53_cov81	7079289	7092633	+
g5176	96.4703152247	2.8054266313	0.1968783777	14.2495415891	4.51233493268483E-46	1.0592971445952E-44	scaffold13_cov84	16094305	16094608	+
g13257	3262.454055568	2.8052227622	0.7695360035	3.645343102	0.0002670353	0.0006511368	scaffold95_cov87	1683170	1689298	-
g13314	391.3912034369	2.803937903	0.2697543417	10.3944125055	2.62902058888064E-25	2.8465342189198E-24	scaffold95_cov87	2490604	2496906	+
g14855	1.1154094131	2.8021575195	1.1196604927	2.5026849994	0.012325519	0.0228879828	scaffold285_cov87	1269122	1270091	-
g6281	5040.5839650018	2.7967269055	0.101555539	27.53889086	6.01195986879917E-167	1.41904114575911E-164	scaffold20_cov75	988402	990666	-
g11379	7.0742168665	2.7911231547	0.6982205246	3.9974808195	6.40201766616937E-05	0.0001691999	scaffold58_cov78	9550174	9553102	-
g1328	258.1113703671	2.7838549863	0.1816462419	15.325695467	5.15003640819096E-53	1.47263816412192E-51	scaffold5_cov82	1344498	1344915	-
g4267	2.3557900993	2.7825277895	1.1280021456	2.466775263	0.0136335895	0.0250553878	scaffold13_cov84	3669977	3670988	+
g2248	6.9400250968	2.7810242647	0.6736942564	4.1280213363	3.65898170542322E-05	0.000099708	scaffold6_cov81	4646559	4647280	-
g2836	2.0221923638	2.7772460022	1.0492596833	2.6468623986	0.0081242403	0.0156157667	scaffold8_cov85	2180333	2183569	+
g17271	1140.8598064075	2.7754945214	0.216016697	12.8485184703	8.76732574754256E-38	1.56989548764962E-36	scaffold16891_cov86	3311050	3330029	+
g17084	3.3598009266	2.7747408728	0.8870320197	3.1281180511	0.001759295	0.0037857067	scaffold16891_cov86	1239355	1254663	+
g18998	2.0045770932	2.7727285171	0.9400131312	2.9496699835	0.0031811353	0.0065261533	scaffold16920_cov86	5122126	5122441	+
g11248	16.9086539308	2.7683904359	0.5818146138	4.7582002412	1.95326685000793E-06	6.08234834415998E-06	scaffold58_cov78	7340137	7355061	-
g13465	550.5280629789	2.7670519059	0.3890744324	7.111883166	1.14470148601928E-12	5.98972780794125E-12	scaffold111_cov84	1246727	1249434	-
g3061	3127.9462291689	2.7631887329	0.2963171838	9.3251045987	1.10874177262294E-20	9.58301311064648E-20	scaffold12_cov81	2322682	2329605	-
g7967	5663.4389493647	2.7532460711	0.2353894997	11.6965543244	1.32734439640577E-31	1.88942817479602E-30	scaffold27_cov79	57155	103684	+
g13018	9.2186645472	2.7531588775	1.0143565189	2.7141925213	0.0066437543	0.0129971698	scaffold94_cov84	2945573	2948014	-
g9565	1.6651866278	2.7508945116	1.1021067052	2.4960328239	0.012559098	0.0232684758	scaffold51_cov83	7210826	7217624	+
g14458	3.0036555455	2.7482863549	1.0231327629	2.6861483228	0.0072280994	0.0140282833	scaffold135_cov76	804434	806660	-
g4835	12.193815514	2.746196643	0.4874983786	5.6332426187	1.76852379879164E-08	6.70922733954209E-08	scaffold13_cov84	10588682	10631032	-
g4645	1784.3531317228	2.7423186918	0.1481505097	18.5103561107	1.70370637569826E-76	8.16144508092799E-75	scaffold13_cov84	8799600	8805268	+
g11721	10520.1280336805	2.7414171398	0.2105411504	13.0208139073	9.31724523456976E-39	1.71569471822957E-37	scaffold63_cov78	657394	665085	-
g16487	411.0175845984	2.7400847215	0.1895067635	14.459033918	2.19862101925752E-47	5.34503709213503E-46	scaffold16777_cov80	6348791	6354447	-
g6295	18904.5430900544	2.7374460467	0.3247020869	8.4306389054	3.43783041158189E-17	2.42027735375033E-16	scaffold20_cov75	1159647	1164228	-
g15233	2.4818510531	2.7316286764	1.0316818296	2.6477433236	0.0081031023	0.0155774432	scaffold368_cov85	332485	333391	-
g1145	6.512058106	2.7312075606	1.0080301825	2.7094501813	0.0067394826	0.0131705498	scaffold3_cov78	10647918	10648655	-
g3309	99.5900567011	2.7283680164	0.4490809976	6.0754474832	1.23642440814808E-09	5.17615661611687E-09	scaffold12_cov81	5951827	5952645	+
g3574	861.2145789714	2.7245741979	0.567801639	4.7984613124	1.59889183143926E-06	5.02221479693792E-06	scaffold12_cov81	9101542	9103166	-
g9511	100.5334143207	2.7201948828	0.3183095735	8.545752656	1.27701257570561E-17	9.26155154067609E-17	scaffold51_cov83	6706824	6707118	-
g5922	670.7870677908	2.7180717844	0.2081654646	13.0572657157	5.77655101984864E-39	1.07130264770964E-37	scaffold15_cov81	6380731	6389996	-
g13863	2929.8488971325	2.7171374432	0.0958569729	28.3457463914	9.44403335407296E-177	2.55421752088698E-174	scaffold115_cov79	3987489	4000162	-
g4740	331.0538495131	2.7137418625	0.1760459748	15.4149611501	1.29848916445367E-53	3.76272016360214E-52	scaffold13_cov84	9547150	9547810	+
g16719	1015.3115633328	2.712834492	0.171315615	15.8353019443	1.77604564154091E-56	5.47663290225276E-55	scaffold16777_cov80	9674778	9742663	+
g17218	2.0872863635	2.7090761745	1.036875004	2.6127316833	0.0089821789	0.0171203416	scaffold16891_cov86	2775626	2792692	-
g4815	799.9980703639	2.7076521457	0.2956128125	9.1594546359	5.21602486268489E-20	4.33511106065142E-19	scaffold13_cov84	10341013	10349153	+
g8542	23.1911604493	2.702013976	0.8415051685	3.2109297447	0.0013230628	0.0029013515	scaffold27_cov79	7791356	7795755	+
g8037	1608.8189348588	2.7001954038	0.141698816	19.0558783758	5.8722628739012E-81	3.12433264872891E-79	scaffold27_cov79	704393	709604	+
g12936	3.829105031	2.6991577878	0.7787161502	3.4661638737	0.0005279414	0.001226729	scaffold94_cov84	1888895	1891036	+
g3466	12578.4755413503	2.6971759799	0.2698440367	9.995314378	1.59779434402046E-23	1.58825162129201E-22	scaffold12_cov81	8011763	8017854	-
g11824	602.1931849743	2.6927062032	0.1208151994	22.287809954	4.8515082984422E-110	4.99859370876005E-108	scaffold63_cov78	1013789	1014629	-
g1742	8.3284516386	2.6924466454	0.5256992695	5.1216480634	3.02876780311508E-07	1.029844515978E-06	scaffold5_cov82	7474661	7500454	-
g6113	27.3113175319	2.6889304618	0.5599994817	4.8016659832	1.57351002827215E-06	4.94488191407143E-06	scaffold15_cov81	8774910	8782290	-
g5817	5482.7870808211	2.6877442057	0.1288213018	20.864128581	1.13443116225976E-96	8.41553448483212E-95	scaffold15_cov81	5249063	5255416	-
g11259	216.3793545282	2.6840022849	0.2697404736	9.9503135315	2.51389937599403E-23	2.46677563863602E-22	scaffold58_cov78	7446191	7485671	-
g2786	156.2963135095	2.6833097104	0.2003126692	13.3956065832	6.41497802162143E-41	1.28715988681127E-39	scaffold8_cov85	1282259	1294442	+
g13396	1580.2433464616	2.6821217603	0.3840902657	6.9830505996	2.88838320802556E-12	1.47162444295871E-11	scaffold98_cov83	1275525	1317355	+
g15877	1863.4116947705	2.6760051664	0.1882718315	14.2135185333	7.55330156033665E-46	1.75414956809106E-44	scaffold16777_cov80	96249	101057	-
g2745	1.3643466392	2.6755386208	1.0704467196	2.4994598721	0.0124382785	0.0230676759	scaffold8_cov85	627680	628163	-
g9315	6.5451184479	2.6734375243	0.9609570053	2.7820573756	0.005401549	0.0107089446	scaffold51_cov83	3053272	3054638	+
g6039	5.4819990928	2.6621832785	0.8474627188	3.1413573948	0.0016816668	0.0036319079	scaffold15_cov81	7712325	7712685	+
g8035	1477.6056572781	2.6576748962	0.1318346367	20.1591551593	2.23668394932638E-90	1.4664965166745E-88	scaffold27_cov79	677046	683997	+
g7371	23.6729607659	2.6572834169	0.3592509116	7.3967339562	1.39574789931066E-13	7.78333300208377E-13	scaffold24_cov80	1513294	1517669	+
g5069	448.025115251	2.6563981121	0.3113889107	8.5308051144	1.45332687539769E-17	1.05050609668223E-16	scaffold13_cov84	14284732	14308748	+
g16432	33.5093831246	2.6560437787	0.5883041932	4.5147456185	6.33928123823238E-06	1.87293011003033E-05	scaffold16777_cov80	5726449	5736199	+
g17272	269.6228282453	2.6546236362	0.223671694	11.8683933093	1.72753475887877E-32	2.5485063908823E-31	scaffold16891_cov86	3331913	3334961	-
g16832	4.2030429294	2.651100897	1.0777352296	2.4598814478	0.0138982917	0.0254697378	scaffold16777_cov80	11351531	11352951	-
g19002	1.0673764921	2.6489246695	1.1973696833	2.2122864028	0.026946882	0.046550156	scaffold16920_cov86	5163628	5167213	-
g9244	70.4909443723	2.6447953019	0.3839311455	6.8887229726	5.62954443052945E-12	2.81958780196114E-11	scaffold51_cov83	2015011	2015521	-
g8901	447.7414679793	2.6436663105	0.2707833016	9.7630330036	1.62229439921671E-22	1.52834730701243E-21	scaffold30_cov76	2346636	2350776	-
g10693	6127.6842983515	2.6424771396	0.166270905	15.892600931	7.13064962829579E-57	2.22524263159942E-55	scaffold58_cov78	467566	471450	+
g13615	29.2835852102	2.6399915193	0.3487111147	7.5707122832	3.71183330268447E-14	2.14164533046443E-13	scaffold114_cov76	526539	532604	-
g4118	7.4872641456	2.6396481152	0.6160123846	4.2850568934	1.82692429799398E-05	5.12918075836555E-05	scaffold13_cov84	859792	865375	+
g11084	11.139072519	2.6385944332	0.6746228455	3.9112141705	9.18332922477521E-05	0.0002375807	scaffold58_cov78	4572291	4576746	-
g18277	234.3927978081	2.6322983093	0.2359076757	11.1581715257	6.53212134647582E-29	8.46307378442606E-28	scaffold16901_cov81	9565104	9567616	-
g6201	947.9820857071	2.6322820969	0.2868967432	9.1750156069	4.51509054285012E-20	3.76944729435886E-19	scaffold20_cov75	315709	316291	+
g10342	9.0143926378	2.6235422072	1.1176918815	2.3472857328	0.0189107464	0.0336900384	scaffold56_cov90	1445	6931	-
g18284	1878.8254284612	2.6222163457	0.0973897928	26.9249607185	1.12081393362542E-159	2.38531253874183E-157	scaffold16901_cov81	9631107	9633681	+
g8186	5.9760633583	2.621504507	0.6880426793	3.8100899634	0.0001389162	0.0003524351	scaffold27_cov79	2546382	2546752	-
g14317	54.252540758	2.6194447597	0.5549476612	4.7201654188	2.35652925514545E-06	7.25972064316522E-06	scaffold124_cov85	2114719	2176426	+
g13722	2508.4304486231	2.6163177625	0.1260727637	20.7524423654	1.16519424055575E-95	8.45058750329313E-94	scaffold115_cov79	2066625	2068254	+
g512	855.7441814326	2.6153023919	0.1303414461	20.0650097923	1.49261088789006E-89	9.6885372732944E-88	scaffold3_cov78	3965511	3971087	-
g16410	72.7784573228	2.6140787868	0.2554346675	10.2338449693	1.39853985443571E-24	1.46773196364465E-23	scaffold16777_cov80	5300901	5301486	+
g11257	32.5090700572	2.6111318446	0.3442060976	7.585954643	3.30047874997486E-14	1.9110979095528E-13	scaffold58_cov78	7438954	7439275	-
g2790	81.9985377142	2.6082059516	0.2003689157	13.0170188435	9.79197124886102E-39	1.7980109017357E-37	scaffold8_cov85	1371393	1371678	+
g844	9.608281266	2.6059716181	0.9464514117	2.7534129973	0.0058977444	0.0116288757	scaffold3_cov78	7981554	7986996	-
g6561	358.0647911864	2.596409832	0.2833902003	9.161960538	5.09628767493817E-20	4.24374641411465E-19	scaffold20_cov75	2961020	2965558	+
g12299	484.6216021319	2.5922923586	0.2724279808	9.515514343	1.80816175566561E-21	1.61775023515168E-20	scaffold68_cov87	2838824	2848523	-
g11246	25.1074927398	2.5903753534	0.4006420781	6.4655598969	1.00924416532654E-10	4.61013643711089E-10	scaffold58_cov78	7333756	7334047	-
g2015	99.854004645	2.5899415829	0.3105087019	8.3409629651	7.36879733937267E-17	5.09109776794763E-16	scaffold6_cov81	728284	742513	-
g5989	622.7681551872	2.5897107623	0.1643714798	15.7552317794	6.32271295204931E-56	1.92679482496489E-54	scaffold15_cov81	6950335	6953026	+
g10530	117.9849947994	2.5864377135	0.2432474871	10.6329473109	2.09388677698172E-26	2.40556089723687E-25	scaffold56_cov90	2025107	2078446	-
g3206	35.9512005405	2.5850351927	0.3656777534	7.0691617652	1.55872361212568E-12	8.05868177324398E-12	scaffold12_cov81	5080667	5088976	-
g9528	484.3439886182	2.5829472935	0.1335721215	19.3374730097	2.59903117815956E-83	1.47985187521348E-81	scaffold51_cov83	6947971	6951937	+
g12707	4547.2352915818	2.5806780245	0.2235874975	11.5421392242	8.08881755064322E-31	1.11949924778732E-29	scaffold91_cov72	143145	146266	-
g451	4.0478549016	2.5795969052	0.8369471923	3.0821501392	0.0020551115	0.0043672382	scaffold3_cov78	3203291	3212995	+
g17212	3887.4897505594	2.5780551904	0.1621320838	15.9009563679	6.24047489919677E-57	1.95685616283508E-55	scaffold16891_cov86	2729977	2734121	-
g14183	64.416992569	2.5735493717	0.2068933101	12.4390168538	1.60466824913308E-35	2.63027818311182E-34	scaffold118_cov87	168535	169176	+
g14725	124.1221542994	2.5704654422	0.3579305139	7.181464956	6.89683638411031E-13	3.66495005888334E-12	scaffold266_cov83	307061	308285	-
g11066	3797.6107284473	2.5704131569	0.2439364496	10.5372245983	5.81908916205571E-26	6.53489753475841E-25	scaffold58_cov78	4364671	4386736	+
g2789	31.5057326341	2.5700959461	0.327591281	7.8454345252	4.31456909456162E-15	2.66215475216725E-14	scaffold8_cov85	1360584	1371238	+
g12178	7029.771578582	2.5693839238	0.245752252	10.4551795696	1.38735724157513E-25	1.52632811102782E-24	scaffold68_cov87	798783	809639	+
g117	159.9657179892	2.5681062204	0.6682163109	3.8432258815	0.0001214276	0.0003095176	scaffold1_cov76	739835	745196	-
g1642	1821.3573316395	2.5534314675	0.2009567608	12.7063725412	5.45046634154398E-37	9.43439387278987E-36	scaffold5_cov82	5960048	5969486	+
g13600	1203.2646730778	2.5517388947	0.2288348124	11.1510083084	7.07994931866418E-29	9.15457191781856E-28	scaffold114_cov76	465868	471441	-
g12891	2310.5370523919	2.5486700691	0.1536692636	16.5854251516	8.8834809908971E-62	3.15096585311001E-60	scaffold94_cov84	1367526	1375400	+
g5070	56.0389338977	2.5440578362	0.2504573279	10.1576498391	3.06372339987891E-24	3.16666060328248E-23	scaffold13_cov84	14312951	14399214	-
g5347	9244.2389161501	2.5415748864	0.4694056217	5.4144534473	6.14761944127629E-08	2.23552928814142E-07	scaffold15_cov81	381771	385818	-
g2710	1692.3121931368	2.5384454042	0.1726839327	14.6999513189	6.45060714246715E-49	1.64522164879192E-47	scaffold8_cov85	130424	140256	-
g13727	6868.4525297006	2.533659979	0.130184157	19.4621222461	2.30058232744921E-84	1.35755271704298E-82	scaffold115_cov79	2190468	2196983	-
g18806	406.2887186281	2.5330094727	0.9215389367	2.7486733026	0.0059836993	0.0117947745	scaffold16920_cov86	640022	657342	-
g1219	67.9203088608	2.5328594626	0.3019806569	8.3874890821	4.96635286396826E-17	3.46816529747369E-16	scaffold5_cov82	4442	7273	-
g15534	109.3033518113	2.5302895788	0.1903888452	13.2901146383	2.64173172637285E-40	5.1649038059898E-39	scaffold1009_cov63	4	632	-
g13729	1662.9419489135	2.5292920946	0.2424691744	10.4313964902	1.78249061699794E-25	1.9478361270932E-24	scaffold115_cov79	2205929	2208527	-
g8597	11.6094137551	2.5287916013	0.8336232037	3.0334947375	0.0024173893	0.0050747975	scaffold27_cov79	8623359	8624037	+
g10602	680.5410628503	2.5287537124	0.2878798458	8.7840595621	1.5767813059893E-18	1.21266439066073E-17	scaffold57_cov85	1260163	1276309	-
g14879	5.7879806792	2.5270963338	0.7660026968	3.2990697609	0.000970058	0.0021678935	scaffold285_cov87	1663735	1670395	+
g11466	6.2587024673	2.5207834381	0.6023464571	4.1849394287	2.85242150682314E-05	7.86621311908668E-05	scaffold58_cov78	11701864	11704051	-
g620	6.4246728343	2.5201728098	0.7615077389	3.3094513437	0.0009347901	0.0020955699	scaffold3_cov78	5584460	5587301	+
g7359	10.003052464	2.5185977909	0.7108405902	3.5431260198	0.0003954137	0.0009389538	scaffold24_cov80	1328361	1350466	-
g9219	1081.5817185616	2.5149145136	0.3310160186	7.597561363	3.01763142112006E-14	1.75279154850025E-13	scaffold51_cov83	1421240	1429369	+
g612	42.4958951514	2.5121810859	0.3272945921	7.6755960727	1.64651197324687E-14	9.74693043168757E-14	scaffold3_cov78	5500224	5514561	+
g8324	20.7120277455	2.5109690411	0.3085833539	8.1370851959	4.04907798238664E-16	2.66692695927668E-15	scaffold27_cov79	5079078	5080019	+
g3081	670.6589148217	2.5092003875	0.2222006301	11.2924989744	1.42914638140158E-29	1.8912516129822E-28	scaffold12_cov81	2852121	2858605	-
g1628	118.0019050833	2.5057745759	0.2693997577	9.3013245363	1.38706815961855E-20	1.19647301316731E-19	scaffold5_cov82	5799092	5799461	+
g15863	1055.2007300027	2.5055325684	0.0908519617	27.5781889601	2.03262950912952E-167	4.88659190509619E-165	scaffold16777_cov80	25538	27944	+
g9257	1807.0856961212	2.5050299963	0.1516151922	16.5222888261	2.53589023231075E-61	8.89754783671842E-60	scaffold51_cov83	2152184	2175034	-
g17515	2274.8323157122	2.5036490995	0.1613116428	15.5205728209	2.51793173601211E-54	7.4629657070569E-53	scaffold16900_cov86	1749430	1753626	-
g3980	3.869306868	2.5029873996	0.8752255302	2.8598199128	0.0042388164	0.0085593895	scaffold12_cov81	14411047	14413798	+
g7097	8876.5049053804	2.5005687875	0.2626637853	9.5200363653	1.73118470228504E-21	1.55101723982501E-20	scaffold23_cov78	5210313	5237961	+
g12213	3323.4822605937	2.4972459741	0.187848787	13.2939158861	2.51086065234109E-40	4.91643936481027E-39	scaffold68_cov87	1218642	1220326	+
g16744	1607.0406493464	2.49666723	0.2811132349	8.8813578312	6.60491124355142E-19	5.17505624251371E-18	scaffold16777_cov80	10174340	10182715	-
g1815	94.8968025541	2.491459842	0.7474265941	3.3333839894	0.0008579644	0.0019343686	scaffold5_cov82	8379953	8389408	-
g16186	61.3015254081	2.4902814368	0.2953553767	8.4314748712	3.41335596701591E-17	2.40565619781762E-16	scaffold16777_cov80	2797865	2798225	-
g10343	9.0177070923	2.4890435016	0.9619715945	2.587439708	0.0096692116	0.018290209	scaffold56_cov90	7149	13000	-
g10269	38.2717402125	2.482158442	0.2791656809	8.8913452183	6.03734882381531E-19	4.74723576200911E-18	scaffold53_cov81	10778849	10780209	+
g10999	1755.160589189	2.4817365638	0.3093762448	8.0217424755	1.04255536499884E-15	6.70354321367755E-15	scaffold58_cov78	3687947	3700195	-
g7504	831.5065232397	2.4815274301	0.1329140407	18.6701677087	8.65804800393261E-78	4.33972120413332E-76	scaffold24_cov80	3993998	4000349	+
g10043	70.0274166439	2.4783516623	0.2953870981	8.390182503	4.8538807481296E-17	3.39144671002252E-16	scaffold53_cov81	7729477	7773239	+
g18709	172.9645717977	2.4694120838	0.2327955769	10.6076417639	2.74592135436998E-26	3.13247372780589E-25	scaffold16916_cov83	1038895	1090068	+
g14561	135.1880858168	2.4673659272	0.1710644454	14.4236046311	3.67629828345963E-47	8.88746821524636E-46	scaffold161_cov85	554265	556977	+
g12112	3.6315952032	2.4641274657	1.0531807601	2.3397004191	0.0192992136	0.0343349858	scaffold64_cov75	2919424	2923202	-
g8306	13.0204337817	2.4575971474	0.5477591043	4.486638612	7.23556502010356E-06	2.12612279517846E-05	scaffold27_cov79	4597584	4652932	-
g2238	2041.1430376969	2.4569301332	0.1131971152	21.7048829333	1.84492376222186E-104	1.67488113854295E-102	scaffold6_cov81	4578394	4582231	-
g1534	1632.7180881121	2.4535287409	0.3167699608	7.7454589912	9.52371871636224E-15	5.72658250930128E-14	scaffold5_cov82	4280795	4300562	+
g10176	3.9923396491	2.4531918761	0.7064567292	3.4725295615	0.0005155782	0.0012016583	scaffold53_cov81	9688098	9688545	+
g3371	51.3682153307	2.4479860345	0.4755519009	5.1476737451	2.63736683358394E-07	9.02194894165659E-07	scaffold12_cov81	6834863	6836227	-
g2019	156.4963960281	2.4476870139	0.238879668	10.2465271923	1.22672068645963E-24	1.2947388578552E-23	scaffold6_cov81	804490	812900	-
g4304	11.3669561058	2.4453617874	0.561573415	4.3544828196	1.33381440305515E-05	0.00003814	scaffold13_cov84	4261673	4266004	-
g11397	158.0890165786	2.4449573481	0.1963277207	12.4534494637	1.33929093686873E-35	2.20643083025759E-34	scaffold58_cov78	9948004	9949732	-
g16278	505.9489321455	2.4417359288	0.1502731225	16.2486537021	2.28323458455952E-59	7.50403832322828E-58	scaffold16777_cov80	3514567	3544148	-
g495	37.2431529437	2.4373010318	0.693729342	3.5133313301	0.0004425253	0.0010439511	scaffold3_cov78	3845471	3852497	-
g8218	204.5006686091	2.4266762944	0.3366816323	7.207628994	5.69344975115656E-13	3.04918996161363E-12	scaffold27_cov79	3231998	3252282	+
g6911	323.4865244799	2.4251650481	0.2423850373	10.0054239117	1.4427246341424E-23	1.43961961571381E-22	scaffold23_cov78	3400412	3401294	+
g16136	39.549622672	2.4215699226	0.2682749896	9.0264468047	1.77336310899395E-19	1.43976234402498E-18	scaffold16777_cov80	2237124	2279772	+
g15285	231.228657113	2.4195389274	0.2183426497	11.0813848379	1.54464731093556E-28	1.96594229319269E-27	scaffold446_cov86	48825	158064	-
g1644	207.5880918548	2.4156772949	0.2139643504	11.2900924405	1.46882113170513E-29	1.94177555313605E-28	scaffold5_cov82	5973840	5976550	-
g5793	2655.0119108651	2.4111874055	0.1263010996	19.0907871245	3.01196764029267E-81	1.6224632326257E-79	scaffold15_cov81	4779066	4782000	-
g1645	581.9374947426	2.4111632308	0.1717435404	14.0393241297	8.95627013558121E-45	2.00812260621961E-43	scaffold5_cov82	5984728	5989129	+
g11258	75.7869061506	2.4042606651	0.2638826137	9.1110991805	8.15514879925645E-20	6.73474183918239E-19	scaffold58_cov78	7439340	7442150	-
g6728	69.0418279903	2.403990542	0.2699167092	8.9064161653	5.27087898572795E-19	4.15714161559661E-18	scaffold23_cov78	8696	26328	-
g11210	3.3197288092	2.4032736457	0.9342653124	2.5723674141	0.0101005636	0.0190423346	scaffold58_cov78	6757798	6760853	-
g2259	15.2598877838	2.4020018068	0.3873294212	6.2014442369	5.59473439721291E-10	2.41218339238187E-09	scaffold6_cov81	4783716	4784055	-
g12892	332.8367855433	2.4018825048	0.2237253896	10.7358512576	6.90793511862589E-27	8.15261942818194E-26	scaffold94_cov84	1375758	1376186	-
g1513	43.8525833538	2.4017481873	0.49963175	4.8070367571	1.53183835032644E-06	4.81742380424849E-06	scaffold5_cov82	3907740	3908214	+
g13915	221.0536702486	2.3971536143	0.1904089872	12.589498265	2.41201607382902E-36	4.07188461254205E-35	scaffold115_cov79	4588893	4594246	-
g4099	2006.3310375195	2.3970947352	0.2359836727	10.1578838401	3.05638069275585E-24	3.1615883787535E-23	scaffold13_cov84	596026	608866	+
g7522	2102.1672804641	2.3961825514	0.230530569	10.3942074237	2.63468186925853E-25	2.85028666889286E-24	scaffold24_cov80	4332324	4332720	-
g6497	584.975275141	2.3960646266	0.2132960722	11.2335150011	2.79147944226738E-29	3.66791357484971E-28	scaffold20_cov75	2632554	2633337	-
g19047	6672.7754139347	2.3928186433	0.3907677648	6.1233777683	9.16121402596202E-10	3.8739700483726E-09	scaffold16920_cov86	5825258	5857322	+
g5886	64.0435495646	2.3822178458	0.3119115373	7.6374790961	2.21515989236383E-14	1.30359046793596E-13	scaffold15_cov81	6049831	6053901	-
g4185	1303.7774807441	2.3777329425	0.1943564962	12.2338742916	2.04926184954409E-34	3.24829271438113E-33	scaffold13_cov84	2072176	2090548	+
g2794	541.5671162088	2.3756189445	0.1574966149	15.0836190738	2.07572161623033E-51	5.69704397926048E-50	scaffold8_cov85	1407938	1514267	-
g17007	155.8897506542	2.3756180586	0.2601483339	9.1317827142	6.73804465642083E-20	5.58577878222575E-19	scaffold16870_cov93	17	1323	-
g15531	2.7509828871	2.3753515547	0.932254411	2.5479649403	0.010835336	0.0203301535	scaffold980_cov85	213390	220473	+
g8299	102.8341502434	2.3747915944	0.355830685	6.6739370558	2.49030460487777E-11	1.19427906836067E-10	scaffold27_cov79	4485680	4490671	-
g13397	7689.9649158203	2.3736025278	0.3718252722	6.3836503473	1.72915662288529E-10	7.76207167299338E-10	scaffold98_cov83	1317599	1319947	-
g13956	88.027480092	2.3729806269	0.3524743448	6.73234992	1.66944552926563E-11	8.11105608567606E-11	scaffold115_cov79	5326705	5327649	-
g4545	2588.9232584742	2.3698504763	0.1173755788	20.1903198239	1.19091059816125E-90	7.96927906460278E-89	scaffold13_cov84	7500868	7502417	+
g14300	2478.6071404581	2.3693771795	0.1772576016	13.3668579391	9.44469241654295E-41	1.87478588610949E-39	scaffold124_cov85	1816399	1827662	-
g1190	2.1654536226	2.3681044757	0.9684537866	2.4452426212	0.0144754726	0.0264304621	scaffold3_cov78	10919161	10920211	+
g9510	269.8224881122	2.3652428298	0.2943299196	8.0360258072	9.27992075665221E-16	5.9995981704611E-15	scaffold51_cov83	6663932	6705112	+
g5153	7.540955799	2.3652117662	0.6849187727	3.4532733817	0.0005538274	0.0012845457	scaffold13_cov84	15747269	15846060	-
g3012	899.3157521101	2.3623165868	0.1304423996	18.1100362562	2.65573494908557E-73	1.16870342742471E-71	scaffold12_cov81	1497204	1498380	+
g1419	18.9236730616	2.3615882761	0.8325574804	2.8365468231	0.0045604291	0.0091589558	scaffold5_cov82	2478389	2482725	-
g1547	2548.7999976187	2.3541830527	0.4496764705	5.2352818241	1.64733311113001E-07	5.77055543677543E-07	scaffold5_cov82	4436664	4437731	-
g12968	13.8904094917	2.3531453315	0.4346171966	5.4142941186	6.15309547822884E-08	2.23689402123682E-07	scaffold94_cov84	2133773	2142953	-
g19031	1034.1495652253	2.3514216661	0.185475796	12.6777817775	7.85227156422913E-37	1.3501746946599E-35	scaffold16920_cov86	5589996	5590362	-
g10534	1921.9599905284	2.3508752519	0.3899234326	6.029068929	1.64906948298985E-09	6.83531929379765E-09	scaffold56_cov90	2109105	2110857	-
g5342	195.8646321242	2.3454605379	0.355993765	6.5884876881	4.44329090187092E-11	2.08693207265153E-10	scaffold15_cov81	356553	359336	+
g11244	242.7466801538	2.3326985439	0.1960372939	11.8992590538	1.19402566172191E-32	1.77558317760296E-31	scaffold58_cov78	7327981	7328397	+
g17518	277.0370948033	2.330482049	0.2348099876	9.9249698574	3.24200671951879E-23	3.1644910701348E-22	scaffold16900_cov86	1764382	1769771	-
g8681	2555.0709319974	2.3299434606	0.0869558162	26.7945671852	3.73837426454563E-158	7.58305854723929E-156	scaffold27_cov79	9555034	9557543	-
g6786	4.1678021714	2.325156375	0.7783637432	2.9872362316	0.002815121	0.0058314825	scaffold23_cov78	1890787	1891360	+
g14603	7.4669190426	2.3201299723	0.5806689775	3.9956155092	6.45263859390703E-05	0.0001704337	scaffold182_cov79	42206	42506	-
g14251	190.2282853814	2.3160921404	0.2929256043	7.9067589391	2.64176476132886E-15	1.65199374429534E-14	scaffold124_cov85	1166785	1167314	-
g14302	422.9818571162	2.3136732145	0.1951400414	11.8564759847	1.9918317883439E-32	2.93174152792296E-31	scaffold124_cov85	1833397	1871574	-
g5214	399.2134765575	2.3080310477	0.3166887056	7.2880118775	3.14562247556561E-13	1.71365803515706E-12	scaffold14_cov85	434147	436918	-
g619	46.8554280934	2.3068649917	0.5817328181	3.9655060191	7.32404040078039E-05	0.0001915405	scaffold3_cov78	5581341	5582959	+
g8928	2694.5471128434	2.3067156401	0.1198480203	19.2470066222	1.49558480976194E-82	8.33291072975516E-81	scaffold30_cov76	2561585	2565640	+
g2247	89.8983866862	2.3030323251	0.2612677529	8.8148357374	1.19860666082993E-18	9.2952877364959E-18	scaffold6_cov81	4636930	4645693	-
g11658	743.5112992946	2.297777302	0.111634079	20.5831169442	3.88855668636914E-94	2.69953170601306E-92	scaffold63_cov78	380901	383485	+
g15226	12.3043769359	2.2973102684	0.3893579853	5.9002520952	3.62946581204803E-09	1.45875310130054E-08	scaffold368_cov85	56774	164241	-
g4558	8.2002956871	2.2952277656	1.0027901634	2.2888415237	0.0220885619	0.0388098457	scaffold13_cov84	7835663	7842139	+
g13745	3080.662579176	2.2941148545	0.1903281495	12.0534711251	1.85950921746798E-33	2.81682014716094E-32	scaffold115_cov79	2274046	2276646	-
g14449	29.0706550805	2.2929863713	0.45589634	5.0296222411	4.91447104014741E-07	1.63588879597933E-06	scaffold135_cov76	580083	587963	+
g2258	3438.8705432574	2.2921658719	0.1365359972	16.7879967155	2.98760265868059E-63	1.10498739928751E-61	scaffold6_cov81	4768633	4788295	+
g4800	9711.4019393416	2.2877557136	0.1852938814	12.3466338792	5.0792501075624E-35	8.16074565549196E-34	scaffold13_cov84	10129462	10141134	-
g14098	43.9273463553	2.2868462831	0.3080075454	7.4246437045	1.13083906890787E-13	6.35797002709485E-13	scaffold115_cov79	6952991	6953507	+
g2131	7.9799506288	2.280369243	0.6982334347	3.2659124149	0.0010911199	0.0024188727	scaffold6_cov81	2678768	2699831	-
g613	13.6604174953	2.2781364945	0.5173969881	4.4030725863	1.06728437080972E-05	3.08368473113499E-05	scaffold3_cov78	5514698	5514995	+
g12644	2590.2226344545	2.2778359194	0.3118760553	7.3036575936	2.80048514040009E-13	1.52820084458486E-12	scaffold75_cov84	2527120	2529183	-
g4120	3.3878690611	2.2776064467	0.7625913582	2.9866670033	0.0028203675	0.0058414184	scaffold13_cov84	868158	868956	+
g11217	6.2503090565	2.2719646386	0.6036063232	3.7639841586	0.0001672275	0.0004195067	scaffold58_cov78	6950817	6951288	+
g9424	443.8299444132	2.2637725493	0.2115302138	10.7018874906	9.9725832125925E-27	1.16844833272451E-25	scaffold51_cov83	5029247	5107222	-
g1546	305.8996130964	2.2633431853	0.2051694069	11.0315822374	2.69088672499598E-28	3.39485825693857E-27	scaffold5_cov82	4433080	4435163	-
g14770	50.7236622727	2.2615341925	0.3231692359	6.9979872505	2.5966571347185E-12	1.32768030417155E-11	scaffold266_cov83	1442636	1498354	-
g178	1411.8486668559	2.2599026572	0.3910482657	5.7790888118	7.51062743514735E-09	2.93949247401516E-08	scaffold1_cov76	1053233	1055448	+
g5506	7892.388870613	2.2594460776	0.2210076794	10.2233826624	1.55806987662953E-24	1.6272617166858E-23	scaffold15_cov81	1577247	1581466	+
g9580	351.1864014416	2.2551159971	0.1664627056	13.547274685	8.22267038944523E-42	1.69170692544814E-40	scaffold51_cov83	7329772	7331480	+
g4394	669.0742964126	2.2549249395	0.4837286858	4.6615489343	3.13838426030613E-06	9.5684604197497E-06	scaffold13_cov84	5628711	5636988	-
g3961	4.5666733535	2.2489836995	0.6842542946	3.2867659252	0.0010134504	0.0022586459	scaffold12_cov81	14296195	14297395	+
g6733	26.4119394412	2.2467413265	0.3927356258	5.7207474412	1.06056448630743E-08	0.000000041	scaffold23_cov78	200995	202797	-
g932	102.2958125633	2.2457990019	0.2555062176	8.789606073	1.50085284584736E-18	1.15701138033198E-17	scaffold3_cov78	8893321	8900812	+
g12669	13.1636930867	2.244577838	0.4323199487	5.19193677	2.08117688529338E-07	7.21052530687981E-07	scaffold89_cov92	213975	216543	-
g14605	8.9592835369	2.2434043755	0.497960201	4.5051881071	6.63141729588625E-06	1.95523641460812E-05	scaffold182_cov79	44163	44532	-
g7719	1.9425809712	2.2421993287	0.9274063283	2.4177097571	0.0156185292	0.028322356	scaffold24_cov80	5937388	5937673	+
g14118	1036.220593874	2.2399860426	0.2576157177	8.6950674537	3.46623803885074E-18	2.60862041857161E-17	scaffold115_cov79	7202476	7205723	-
g8950	1.8023451996	2.2387554904	0.9137773048	2.4500011968	0.014285574	0.0261094357	scaffold30_cov76	2681630	2682755	-
g9973	55.7574631121	2.236095281	0.2509850271	8.9092776048	5.13661487023402E-19	4.05371028847283E-18	scaffold53_cov81	6753413	6889369	-
g14776	28.9574556013	2.2358533796	0.4498282236	4.9704604168	6.67940974145066E-07	2.1891466110455E-06	scaffold276_cov86	333304	348584	-
g3308	250.5979202789	2.2347912033	0.2051211305	10.8949828728	1.21789478312134E-27	1.49298489844015E-26	scaffold12_cov81	5914094	5951713	+
g6647	91.0645228916	2.2331681509	0.2794025565	7.9926546813	1.32063655966084E-15	8.42067967461541E-15	scaffold22_cov71	395795	411526	+
g15488	7310.2190116966	2.2291026546	0.1478825408	15.0734673769	2.42068151869924E-51	6.62980748433618E-50	scaffold956_cov82	173553	175992	+
g14604	32.6022422126	2.2233061959	0.3975179343	5.5929707918	2.23216853503317E-08	8.40917351183998E-08	scaffold182_cov79	42566	44104	-
g16366	4.7871708413	2.2229494168	0.8494002416	2.6170812157	0.0088685238	0.0169235889	scaffold16777_cov80	4693432	4701702	+
g13916	17.0155523136	2.2226659401	0.5970002737	3.7230568191	0.0001968252	0.0004892178	scaffold115_cov79	4597618	4601291	+
g918	332.3690072804	2.222555929	0.3790999615	5.86271737	4.55352919512145E-09	1.81609572998669E-08	scaffold3_cov78	8763758	8765645	-
g11498	49.3737790162	2.2211135917	0.3138168392	7.0777387141	1.46525654411075E-12	7.60574188550409E-12	scaffold58_cov78	12102862	12107494	+
g3449	12243.1776178255	2.2191287692	0.2091949598	10.6079456737	2.73700619172392E-26	3.12504963772735E-25	scaffold12_cov81	7846735	7853682	-
g2198	3354.6579220778	2.2167797543	0.158131982	14.0185415114	1.20056640495147E-44	2.67337102385592E-43	scaffold6_cov81	4154193	4157173	-
g1409	5.4991745029	2.2158572649	0.7510710381	2.9502632273	0.003175033	0.0065156937	scaffold5_cov82	2312916	2313249	-
g19040	119.6473370061	2.2156327313	0.3266848673	6.7821713015	1.18382983697333E-11	5.81038901458895E-11	scaffold16920_cov86	5711562	5756088	+
g7541	1745.2627244781	2.2141621127	0.1248425354	17.7356387797	2.22552613718277E-70	9.41100335925301E-69	scaffold24_cov80	4782409	4782958	+
g10151	3.1930715158	2.2140121123	0.8244793455	2.6853457572	0.0072454809	0.0140578139	scaffold53_cov81	9332709	9334083	-
g17392	1336.3226183304	2.213459796	0.8269405077	2.6766856568	0.0074354358	0.0143898074	scaffold16891_cov86	4801354	4803092	+
g10890	31.9362419033	2.2127334803	0.5424399901	4.0792226251	4.51865487979454E-05	0.0001214769	scaffold58_cov78	2192234	2249786	-
g6646	24.8829212379	2.2111512066	0.3076622484	7.1869435343	6.62577956156148E-13	3.52813249664442E-12	scaffold22_cov71	392072	395760	+
g12183	7.9160600763	2.2106317923	0.613072631	3.6058236503	0.0003111644	0.0007502853	scaffold68_cov87	949228	949546	+
g12152	11.9974507364	2.2079272133	0.8162335238	2.7050190283	0.0068300477	0.0133374969	scaffold68_cov87	330444	332953	+
g14634	772.7103721145	2.2051817602	0.0997626967	22.1042717746	2.87535505864819E-108	2.80660596777224E-106	scaffold195_cov76	366622	372712	+
g18942	480.5496449124	2.205162453	0.1107378788	19.9133528376	3.11736972966363E-88	1.98380852110261E-86	scaffold16920_cov86	3972873	3976878	-
g10774	15.2594095157	2.2023037042	0.6560994373	3.3566614741	0.0007888964	0.0017864038	scaffold58_cov78	1054074	1058657	+
g18937	2882.1516866746	2.1913709892	0.3552736875	6.1681207095	6.91063823327428E-10	0.000000003	scaffold16920_cov86	3912098	3916665	-
g7443	15410.8298730397	2.1860846533	0.2001255566	10.9235656351	8.89343996962129E-28	1.09747754454015E-26	scaffold24_cov80	2831829	2864811	+
g7851	66.3071800024	2.1844641147	0.344924972	6.3331573291	2.4019441289245E-10	1.06532417771431E-09	scaffold24_cov80	8838879	8853153	-
g4446	361.6478038167	2.1828891135	0.1549741096	14.0855083444	4.66291310856589E-45	1.06199891184917E-43	scaffold13_cov84	6447766	6449684	+
g12868	1011.6514242481	2.1805970743	0.2036261937	10.7088240181	9.25296970066556E-27	1.08609450862604E-25	scaffold94_cov84	1079615	1081558	-
g18391	5.1303344294	2.179669504	0.5775545907	3.7739627374	0.0001606748	0.0004040054	scaffold16901_cov81	10364787	10365615	+
g16776	4.9047550271	2.1778298327	0.8395329166	2.5940970147	0.0094839721	0.0179849586	scaffold16777_cov80	10470154	10472973	-
g5205	1034.5456918637	2.1750645028	0.2082000036	10.4469955104	1.51240689212959E-25	1.65688322984188E-24	scaffold14_cov85	105298	105963	-
g3009	1090.2936449534	2.1749831516	0.1503387274	14.467218057	1.95209185453275E-47	4.75460721492385E-46	scaffold12_cov81	1459209	1492466	+
g6496	420.5735693652	2.1741960174	0.1840809171	11.8110885815	3.42103061979774E-32	4.99009207934992E-31	scaffold20_cov75	2631808	2632240	+
g4123	19.3882723897	2.173282682	0.4570513743	4.7550074326	1.98439116434791E-06	6.16890950564287E-06	scaffold13_cov84	991375	998197	+
g4801	179.5957174808	2.1732136501	0.2110714041	10.2961064745	7.33711382536633E-25	7.80741079351686E-24	scaffold13_cov84	10147896	10150347	+
g9527	869.7124830311	2.1729677883	0.1501233277	14.4745511662	1.75467375575237E-47	4.28179975510851E-46	scaffold51_cov83	6944456	6946965	-
g11127	328.0459066763	2.1698134246	0.1685506696	12.8733598623	6.35752618452368E-38	1.14312195190424E-36	scaffold58_cov78	5257296	5260075	+
g4529	1245.6647845184	2.1666083643	0.1205088726	17.9788285913	2.8545995946495E-72	1.24357087039395E-70	scaffold13_cov84	7347897	7349493	-
g16612	22.1109520695	2.1645445832	0.6905419845	3.1345589865	0.0017211265	0.0037109556	scaffold16777_cov80	7703678	7705960	-
g934	5203.7523598931	2.1643411531	0.1880332765	11.5104155694	1.16913650697704E-30	1.60271701516113E-29	scaffold3_cov78	8909944	8910975	-
g10521	42.3181063864	2.1610073937	0.3520780614	6.1378643844	8.3638213394998E-10	3.55204097390984E-09	scaffold56_cov90	1933674	1934862	+
g4640	2247.9703474666	2.1609242752	0.2262939907	9.5491898333	1.30714468508039E-21	1.17760945882815E-20	scaffold13_cov84	8777758	8779057	-
g18466	23.572444094	2.1589773796	0.390665005	5.5264161154	3.26838419145963E-08	1.21785773747213E-07	scaffold16902_cov85	316467	317639	-
g10261	569.3229092655	2.1584271301	0.1505815979	14.3339369449	1.34287062148967E-46	3.19288395754192E-45	scaffold53_cov81	10701300	10705464	+
g18092	1.6883612215	2.1581430889	0.9370260855	2.3031835744	0.0212685166	0.0374790122	scaffold16901_cov81	7736913	7737213	+
g10513	597.705856084	2.1577822589	0.1107813582	19.4778462161	1.69251135582546E-84	1.0032960009738E-82	scaffold56_cov90	1901845	1909418	-
g13917	30.145455511	2.1554731407	0.6529742246	3.3010080024	0.0009633813	0.0021540849	scaffold115_cov79	4602475	4604851	+
g19003	5.6096360478	2.1547575716	0.5883148543	3.6625924975	0.0002496756	0.0006107571	scaffold16920_cov86	5180902	5194104	+
g1426	1530.1066810076	2.1526083096	0.1153546234	18.6607891947	1.03195830070247E-77	5.1526471768152E-76	scaffold5_cov82	2535580	2542248	-
g1807	382.8353804327	2.1503899352	0.2211256078	9.7247440357	2.36499449211609E-22	2.21517738071076E-21	scaffold5_cov82	8271995	8277170	-
g9286	291.522608471	2.1491559716	0.1331446682	16.1415098373	1.30314165976361E-58	4.20825821297211E-57	scaffold51_cov83	2741764	2744145	-
g909	832.8081806095	2.1487141662	0.1358501408	15.8167974895	2.38309925749716E-56	7.33113615185501E-55	scaffold3_cov78	8584828	8586627	-
g756	455.7221512168	2.1478294298	0.1917251137	11.2026504433	3.95714230436625E-29	5.15779331277938E-28	scaffold3_cov78	7292254	7301880	-
g16407	1507.6384949819	2.1460893273	0.1881661092	11.4052915105	3.9345703744361E-30	5.30411138119725E-29	scaffold16777_cov80	5236911	5279989	-
g10274	162.8807210064	2.1411896574	0.3731866745	5.7375833704	9.60370084032901E-09	3.7227603556032E-08	scaffold53_cov81	10794528	10795236	+
g9685	1746.4836116264	2.1363478384	0.1217059265	17.553359144	5.60638735074627E-69	2.28874593042101E-67	scaffold53_cov81	2196355	2199601	+
g1738	222.0789363036	2.1359701913	0.298499124	7.1557000333	8.32470001130033E-13	4.39671503444674E-12	scaffold5_cov82	7422724	7444546	+
g13214	49.3432520735	2.1334070738	0.5888217666	3.6231797038	0.0002910035	0.0007049463	scaffold95_cov87	1428405	1432269	+
g5438	7.1589639568	2.1305300438	0.4958602561	4.2966340166	1.7341114570108E-05	4.87805740734869E-05	scaffold15_cov81	956444	957690	-
g9839	79.2046753314	2.1299440084	0.2532560311	8.4102400216	4.09172536330104E-17	2.86818459321675E-16	scaffold53_cov81	4172279	4173390	-
g379	58.2305584155	2.127832918	0.3283419147	6.4805400192	9.13949080351838E-11	4.18809988038389E-10	scaffold3_cov78	2273124	2274057	-
g7680	3.5413733244	2.1273479654	0.8215796272	2.5893387507	0.0096160447	0.0182002467	scaffold24_cov80	5626753	5631052	+
g18048	23.0161162138	2.1260906877	0.4298071993	4.9466148802	7.55151689053002E-07	2.45391219706785E-06	scaffold16901_cov81	6976738	7011203	-
g19055	610.2490827402	2.1252280317	0.2075781123	10.2382086822	1.33688611379057E-24	1.40643885974304E-23	scaffold16935_cov152	0	1932	-
g11870	303.5050977344	2.1246948033	0.1515123902	14.0232412735	1.12363248342685E-44	2.51067072286529E-43	scaffold64_cov75	243909	244395	-
g8336	158.5654860122	2.1216449833	0.2847396824	7.4511742277	9.25130912196596E-14	5.23313703796785E-13	scaffold27_cov79	5185749	5193761	-
g6038	5.961172358	2.1155683911	0.7781429109	2.7187401715	0.0065531062	0.0128333723	scaffold15_cov81	7668486	7711421	+
g4486	721.8954267008	2.1143157465	0.1186026654	17.8268822127	4.37127927064851E-71	1.87286955417686E-69	scaffold13_cov84	6835743	6837035	+
g7411	29.745827969	2.1073042393	0.3602326573	5.8498423082	4.92039272141786E-09	1.95700178644138E-08	scaffold24_cov80	2110583	2146941	+
g3032	53.0509197517	2.0985485976	0.3072647219	6.8297739635	8.50485306487743E-12	4.20930242044372E-11	scaffold12_cov81	1650399	1697028	-
g6114	931.6614013763	2.0972412216	0.1078883527	19.4389956674	3.61166884435464E-84	2.11201283501856E-82	scaffold15_cov81	8785070	8790543	+
g17488	3456.7548190825	2.0949309443	0.4302997161	4.8685389879	1.12426343868922E-06	3.59310388012395E-06	scaffold16900_cov86	1186062	1200182	+
g8883	6.5008680707	2.0943867107	0.8499074821	2.4642525862	0.0137299317	0.0251967732	scaffold30_cov76	2218949	2221171	-
g13723	1500.963185926	2.0941695152	0.1392091901	15.0433280612	3.81859724639851E-51	1.03926686483743E-49	scaffold115_cov79	2070846	2077809	-
g8536	177.8225519807	2.088967003	0.2453719962	8.5134694878	1.68804928581919E-17	1.21408619548503E-16	scaffold27_cov79	7737843	7743503	+
g15902	214.7377160414	2.0841136342	0.9151557565	2.2773321583	0.022766398	0.039853476	scaffold16777_cov80	269969	274956	+
g7572	188.4460908399	2.0782350784	0.1769276613	11.7462417293	7.38299977459749E-32	1.05907296214171E-30	scaffold24_cov80	4983090	5014863	-
g11391	168.3834572941	2.0781674149	0.2097066607	9.9098779576	3.77106532626369E-23	3.66436901688288E-22	scaffold58_cov78	9913628	9915096	-
g760	1756.7205921662	2.0766138393	0.2107730204	9.8523702689	6.69462245472243E-23	6.4234729273619E-22	scaffold3_cov78	7332089	7348466	-
g10593	2699.0407463647	2.0761428104	0.121612365	17.071806891	2.40635663262989E-65	9.32517068800037E-64	scaffold57_cov85	1198298	1201807	+
g3826	2070.9147947571	2.0755957288	0.2718170896	7.636001591	2.24071554622258E-14	1.31803213507302E-13	scaffold12_cov81	13288447	13290876	-
g15044	17.5455376139	2.075430556	0.3400371807	6.1035400642	0.000000001	4.36709376329007E-09	scaffold293_cov80	688741	702115	-
g12974	491.8239011406	2.0730337126	0.2535613232	8.1756700366	2.94226177301779E-16	1.96281820849522E-15	scaffold94_cov84	2287511	2288564	+
g9972	243.5842671003	2.0729274727	0.2119495835	9.7802856643	1.36823819020532E-22	1.29369760999603E-21	scaffold53_cov81	6751034	6753350	-
g17210	1248.24274895	2.0721558957	0.114203917	18.1443504701	1.42307414612668E-73	6.30523841809441E-72	scaffold16891_cov86	2718792	2723246	-
g11429	2622.8447994809	2.0681837806	0.1905521036	10.8536391939	1.91639923041132E-27	2.33164899805058E-26	scaffold58_cov78	10456298	10457486	+
g7565	42.6469969281	2.0637197328	0.6766817803	3.0497639998	0.0022902125	0.004819507	scaffold24_cov80	4945802	4951366	+
g12140	827.0207997367	2.0634690715	0.446548776	4.6209264974	3.8203011737678E-06	1.15552539230786E-05	scaffold68_cov87	143027	165125	-
g15542	238.1150578898	2.0629899149	0.1471359518	14.0209778117	1.16005225766983E-44	2.5875942283625E-43	scaffold1010_cov90	134103	134874	+
g13333	793.3116908775	2.0624956089	0.0783364516	26.3286831039	9.0056711297227E-153	1.67016603722943E-150	scaffold95_cov87	2587487	2590243	-
g16137	9.7692883371	2.0603788248	0.4431141453	4.6497699221	3.32305522732929E-06	1.01077560827528E-05	scaffold16777_cov80	2284256	2284628	-
g14119	256.1216297842	2.059662625	0.30163298	6.8283734249	8.58827961699034E-12	4.24897278916801E-11	scaffold115_cov79	7205847	7209213	-
g1189	10.513833198	2.0579993412	0.4834109911	4.2572456547	2.06960906094564E-05	5.77923528268365E-05	scaffold3_cov78	10917851	10918685	-
g1552	692.6129857932	2.0579948806	0.3102963219	6.6323534485	3.30376302065427E-11	1.56989207665204E-10	scaffold5_cov82	4445173	4452757	-
g4594	440.2312160861	2.0552861041	0.252178268	8.1501317322	3.63528052790966E-16	2.40658907768094E-15	scaffold13_cov84	8292935	8293652	-
g4536	2029.9553317675	2.0534965847	0.1244985475	16.4941409056	4.0426865845248E-61	1.40326623637168E-59	scaffold13_cov84	7406325	7409838	-
g18741	150.1631392332	2.0533068912	0.589186071	3.4849888554	0.0004921575	0.0011509979	scaffold16916_cov83	1916065	1939264	-
g14658	6.8694833568	2.0509348668	0.885988007	2.3148562402	0.0206208009	0.0364464584	scaffold229_cov68	72294	72747	-
g8366	5.9308914112	2.0480789009	0.9209009428	2.2239947923	0.0261487946	0.0453041041	scaffold27_cov79	5485713	5488782	+
g13648	18.8157016223	2.0435200175	0.5040684934	4.0540522648	0.000050338	0.0001346009	scaffold115_cov79	343630	360120	-
g4242	128.4767024704	2.0414187319	0.2495574687	8.1801548273	2.83479396749804E-16	1.89795230975036E-15	scaffold13_cov84	2983909	2997262	+
g1646	726.603362785	2.0413579895	0.3117128942	6.5488403829	5.79855659220674E-11	2.69906280674177E-10	scaffold5_cov82	6001143	6004574	+
g17282	1383.426386808	2.0410133565	0.2555951278	7.9853374914	1.40138368134392E-15	8.92677279254503E-15	scaffold16891_cov86	3405784	3412968	+
g5151	66.3899313503	2.0386956522	0.2172402981	9.3845187583	6.32044070049728E-21	5.51054138172301E-20	scaffold13_cov84	15717537	15736627	-
g3220	49.0670335469	2.0370462287	0.4004237462	5.0872263397	3.63338115475234E-07	1.22547555601442E-06	scaffold12_cov81	5156937	5158329	+
g6910	63.6813739572	2.0370349163	0.2719225111	7.4912331015	6.82295146619468E-14	3.89172038374953E-13	scaffold23_cov78	3396640	3400379	+
g11716	183.4786534282	2.0369436396	0.1238918467	16.4413050056	9.68115921389489E-61	3.32488912472972E-59	scaffold63_cov78	641909	643784	+
g16097	25.4169451543	2.0366020345	0.5395585471	3.7745709813	0.0001602833	0.0004030991	scaffold16777_cov80	1592352	1598091	+
g10196	7.1819406898	2.0363814749	0.6849579764	2.97300206	0.0029490247	0.0060913666	scaffold53_cov81	9871756	9874324	+
g393	912.8464096549	2.0356219361	0.4764867932	4.2721476547	1.93599309011299E-05	5.42011263658547E-05	scaffold3_cov78	2407747	2411931	-
g2911	69.6699859126	2.0354219495	0.2404531433	8.4649421564	2.56279852065232E-17	1.82602911059871E-16	scaffold12_cov81	131588	142155	-
g11472	271.3932948563	2.0328752048	0.2036818336	9.9806407343	1.85266514423012E-23	1.8345765753162E-22	scaffold58_cov78	11819760	11830353	-
g12844	4147.5801944053	2.0321587972	0.1417286213	14.3383797719	1.25961931880148E-46	3.00595183762515E-45	scaffold94_cov84	851973	858901	+
g3664	44.881083367	2.0288738191	0.6097293712	3.3274989118	0.0008762933	0.001973294	scaffold12_cov81	10318797	10322245	+
g2675	815.1090695466	2.0275577321	0.452959009	4.4762499296	7.59655515430511E-06	2.22715625594374E-05	scaffold6_cov81	11798757	11859634	-
g13298	2382.6193443808	2.0260082454	0.105735657	19.16106924	7.82491661784682E-82	4.32268372480372E-80	scaffold95_cov87	2378395	2379722	-
g2486	5968.7422460786	2.0257559044	0.3004175827	6.7431336293	1.5500652206782E-11	7.55082427573899E-11	scaffold6_cov81	9013254	9016636	-
g13799	115.1596453061	2.0238777039	0.2807950684	7.207668266	5.69180847953425E-13	3.04918996161363E-12	scaffold115_cov79	3130968	3135676	-
g13116	1764.6575573413	2.0228793485	0.1732775527	11.6742146718	1.72652792858208E-31	2.43893205319396E-30	scaffold95_cov87	552440	554144	-
g5777	1359.2252693539	2.0203483447	0.1274708386	15.8494944217	1.41716388637352E-56	4.38038608878597E-55	scaffold15_cov81	4592206	4594033	+
g3553	467.6892466672	2.0164478804	0.1728228004	11.6677190484	1.8635276828244E-31	2.62959960635069E-30	scaffold12_cov81	8863966	8867062	+
g5150	481.1655187334	2.0096249224	0.1432212717	14.031609266	9.98595692816395E-45	2.23513263519697E-43	scaffold13_cov84	15712454	15717443	-
g5823	257.1239939973	2.0093341672	0.1333812314	15.0645945121	2.76859046341393E-51	7.5508070159747E-50	scaffold15_cov81	5295039	5298926	-
g3089	46.5861175462	2.0083638182	0.3289787432	6.104843732	0.000000001	4.33581563574909E-09	scaffold12_cov81	3095350	3110007	+
g11140	6359.7637808166	2.0041787684	0.0972221298	20.6144297842	2.03708306366043E-94	1.42179636195912E-92	scaffold58_cov78	5436535	5440323	+
g18305	65.2949022976	1.9994373287	0.4121482277	4.8512578587	1.22680922526396E-06	3.90545300695848E-06	scaffold16901_cov81	9801877	9802423	+
g14450	1494.4483316715	1.9978941773	0.1362552552	14.6628779557	1.11447213149234E-48	2.82579633028E-47	scaffold135_cov76	592291	681262	-
g16451	16146.7628155405	1.9972364381	0.2680271912	7.4516187285	9.2201862703764E-14	5.21780549965242E-13	scaffold16777_cov80	5936969	5949211	-
g4693	32922.2760411284	1.9961628713	0.1331707884	14.989495034	8.60046154023552E-51	2.32123059699246E-49	scaffold13_cov84	9235532	9238663	+
g8510	93.8980348692	1.9941658263	0.2751001373	7.2488725228	4.20255182204047E-13	2.2789276421775E-12	scaffold27_cov79	7392426	7393618	+
g3115	164.8979625213	1.9931726727	0.3574927628	5.5754210444	2.46931886224144E-08	9.27030002013256E-08	scaffold12_cov81	3688990	3733940	-
g4647	11647.9787837032	1.9892638523	0.3286697237	6.0524706382	1.42641003877296E-09	5.93895289395464E-09	scaffold13_cov84	8823512	8827832	+
g1926	928.7209744363	1.9882198906	0.1942057537	10.2376981787	1.34395744700958E-24	1.41273324510756E-23	scaffold6_cov81	146824	147854	+
g34	1712.5064907066	1.9866358793	0.1629727522	12.1899879154	3.51473501787344E-34	5.52400605351488E-33	scaffold1_cov76	194729	197029	+
g8205	41.5774375236	1.9853358052	0.3934258319	5.0462771994	4.50501672254823E-07	1.50538293673413E-06	scaffold27_cov79	2926504	2931091	+
g16518	998.4924846342	1.9835010119	0.348644049	5.6891864859	1.27646010183587E-08	0.000000049	scaffold16777_cov80	6572208	6576113	-
g16087	152.7085952773	1.9831663626	0.3502003454	5.6629480483	1.4879421913195E-08	5.67630488619151E-08	scaffold16777_cov80	1492219	1496477	+
g1241	32.1101612131	1.9812194599	0.3348438914	5.9168451648	3.28175361011671E-09	1.3226862889331E-08	scaffold5_cov82	153619	158508	-
g11674	4254.1096348615	1.9780807733	0.1321730208	14.9658437192	1.22757132040853E-50	3.27908042830115E-49	scaffold63_cov78	446429	447743	+
g4092	178.7560053032	1.9773205566	0.1772161045	11.1576798433	6.56834101682783E-29	8.5015157607636E-28	scaffold13_cov84	534072	535271	+
g3665	325.4389988335	1.972352542	0.5413542106	3.6433678789	0.0002690938	0.0006556949	scaffold12_cov81	10322461	10328927	+
g716	14.2950646414	1.9722718498	0.5625856038	3.5057275487	0.0004553611	0.0010717001	scaffold3_cov78	6628196	6697247	+
g18944	74.9101206214	1.9720142278	0.445763659	4.4239008455	9.6934522887658E-06	2.81459176051795E-05	scaffold16920_cov86	3990425	3991535	+
g6016	535.4003290996	1.9697363435	0.2419517583	8.1410292595	3.91931653839416E-16	2.58276991377832E-15	scaffold15_cov81	7248056	7252192	-
g12474	4.7621094187	1.9679453818	0.876477354	2.2452894793	0.024749555	0.043065239	scaffold69_cov74	828898	831188	-
g6684	3829.8533261111	1.965310588	0.3302072489	5.9517487726	2.65292386372714E-09	1.07963189965222E-08	scaffold22_cov71	637761	644015	+
g10474	6435.6718149824	1.9645588632	0.2120863135	9.2630157561	1.98738035080522E-20	1.69626375503967E-19	scaffold56_cov90	1345513	1350809	+
g4666	250.5127009145	1.9631331385	0.2115740035	9.2787067691	1.7154799961188E-20	1.47096177738535E-19	scaffold13_cov84	8969293	8983636	-
g155	45.9191784931	1.9620158081	0.4413360132	4.4456281592	8.76354172017469E-06	2.55429498453767E-05	scaffold1_cov76	899226	938222	+
g5662	287.8016714165	1.9614465899	0.1664335332	11.7851646353	4.65509657215408E-32	6.75223058097255E-31	scaffold15_cov81	3206162	3207942	+
g19054	556.7761554379	1.9585151554	0.1109185029	17.6572447643	8.95033148861774E-70	3.73611586447702E-68	scaffold16934_cov113	2232	4905	-
g8758	1109.6025299867	1.9580290843	0.1372136711	14.2699271029	3.36930628382621E-46	7.95278803211488E-45	scaffold30_cov76	779051	783103	+
g12212	1758.4680595966	1.9554133861	0.107458088	18.1969865955	5.45259395641679E-74	2.46639633248093E-72	scaffold68_cov87	1214898	1216719	-
g13743	439.044803819	1.9518051434	0.1022415942	19.0901282235	3.05019833465503E-81	1.63626755291288E-79	scaffold115_cov79	2266513	2268521	-
g12187	2520.0905082074	1.9495469321	0.1924398483	10.1306821309	4.03822405540756E-24	4.15405900850245E-23	scaffold68_cov87	966565	973291	-
g9520	5.7354237321	1.9483987145	0.8493327778	2.2940345239	0.0217885158	0.0383288448	scaffold51_cov83	6813120	6816924	-
g1832	715.648131963	1.9474770069	0.1441172514	13.5131428604	1.30815329503651E-41	2.67019592392516E-40	scaffold5_cov82	8587021	8588372	+
g1263	64.8545866402	1.9473410958	0.3209479384	6.0674672213	1.29943127253464E-09	5.43117088861709E-09	scaffold5_cov82	418058	418430	+
g2818	136.6021526052	1.9469549682	0.1776853465	10.9573186901	6.12883652650908E-28	7.62843296137497E-27	scaffold8_cov85	1878694	1880267	+
g3156	199.3305230505	1.9465301316	0.3766607747	5.1678599488	2.36789633842301E-07	8.15385418180572E-07	scaffold12_cov81	4161680	4174313	-
g8231	27.2787841434	1.9461491444	0.4514997127	4.3104105928	1.62951702514431E-05	4.60478668272169E-05	scaffold27_cov79	3504609	3505101	-
g14653	8288.4473268615	1.9453416283	0.2800801792	6.9456597522	3.76695676764693E-12	1.90653539015955E-11	scaffold229_cov68	32915	35149	-
g2030	76.3417656549	1.9442217005	0.3580929721	5.4293768708	5.6551152753261E-08	2.06569236084084E-07	scaffold6_cov81	914676	920360	+
g15966	69.1692457094	1.9424572959	0.8271414979	2.3483978266	0.0188543713	0.0336080527	scaffold16777_cov80	692915	694233	-
g6632	3.7032903894	1.9409601848	0.806184882	2.4075869297	0.0160583387	0.0290266434	scaffold22_cov71	321183	321525	+
g17822	653.6800898307	1.9389361197	0.1498231345	12.9415001626	2.62453980463125E-38	4.77865017443519E-37	scaffold16901_cov81	4589224	4659332	-
g9543	225.5460415019	1.9387738265	0.2415080158	8.0277825161	9.92502207788643E-16	6.40072710457633E-15	scaffold51_cov83	7024774	7026181	-
g3087	9.0996643872	1.9362190493	0.6478496882	2.9886856236	0.0028018025	0.0058076002	scaffold12_cov81	3037162	3043643	+
g11869	2183.5355495184	1.9335099697	0.1310187639	14.7575042827	2.75280393308656E-49	7.10475162213316E-48	scaffold64_cov75	229924	243575	+
g15862	264.2620879385	1.9315985084	0.1150731831	16.7858266918	3.0988393661142E-63	1.13963548586103E-61	scaffold16777_cov80	21037	25244	+
g8018	2.0966814745	1.9304546166	0.8736421332	2.2096629079	0.0271285658	0.0468266243	scaffold27_cov79	548096	548702	-
g5942	2.8725344747	1.9269871971	0.7935406773	2.4283407923	0.015168083	0.0275671362	scaffold15_cov81	6593603	6609182	+
g19050	597.0553208585	1.9262468632	0.1691404662	11.3884448035	4.77434910161114E-30	6.40957601211126E-29	scaffold16927_cov95	0	4194	-
g16139	14.0754160556	1.9261432612	0.4387939294	4.3896306038	1.13543369557608E-05	3.27196453628606E-05	scaffold16777_cov80	2287831	2288134	+
g1410	8.8064335706	1.9256513293	0.5484424026	3.5111277324	0.0004462099	0.001051879	scaffold5_cov82	2313389	2322143	-
g17450	33.0998931234	1.9228212693	0.4340367618	4.4300885049	9.41944222397172E-06	2.73686658351837E-05	scaffold16900_cov86	430767	432831	+
g19053	158.5873330359	1.9213551227	0.1526118551	12.5898156524	2.4023375495725E-36	4.06082631100915E-35	scaffold16934_cov113	165	2213	-
g14233	1826.3034092302	1.9202625114	0.1288563522	14.9023503917	3.18186489857082E-50	8.41282487031496E-49	scaffold124_cov85	977004	993041	+
g18390	5.3965744665	1.9199095621	0.6500754191	2.9533643417	0.0031433073	0.0064608004	scaffold16901_cov81	10355886	10364236	+
g4719	3028.5890327907	1.919203569	0.2753429062	6.9702306667	3.16421746338512E-12	1.6090039604256E-11	scaffold13_cov84	9416671	9418855	-
g6152	122.8769982859	1.9176324563	0.1516224972	12.6474137529	1.15618416958448E-36	1.98277184802453E-35	scaffold15_cov81	9612038	9612866	-
g4091	35.5968502371	1.9176210811	0.2308719265	8.3059950619	9.89863519887336E-17	6.79614068156228E-16	scaffold13_cov84	527126	533930	+
g10301	767.6740436659	1.9129567809	0.134742316	14.1971493257	9.54155052554252E-46	2.20799302892323E-44	scaffold55_cov86	370421	375836	+
g5427	16.3147159742	1.9108049315	0.5796069343	3.2967254502	0.0009781907	0.0021849401	scaffold15_cov81	891674	894334	+
g13797	8.4266708295	1.9097827147	0.5784012855	3.301829997	0.0009605627	0.0021485226	scaffold115_cov79	3121084	3121420	+
g12302	1076.1587121581	1.9097463872	0.2366002087	8.0716175095	6.93729100305944E-16	4.52107990972478E-15	scaffold68_cov87	2874467	2884417	+
g1396	99.3851270123	1.9093212486	0.4353904924	4.385307631	1.15821975673738E-05	3.33540569697531E-05	scaffold5_cov82	2039174	2042333	-
g17658	27.9202738433	1.9085120585	0.3811166541	5.007684755	5.50886637398224E-07	1.82113835668545E-06	scaffold16901_cov81	2868591	2868931	+
g17334	308.6166187322	1.9084562803	0.2032914827	9.3877827773	6.12765477114724E-21	5.34964453524098E-20	scaffold16891_cov86	4383261	4396417	+
g10282	196.8433815037	1.9081094728	0.1434578986	13.3008324472	2.28905498474278E-40	4.50250178968648E-39	scaffold53_cov81	10854575	10855808	+
g12639	619.1635716659	1.907919993	0.2925833032	6.520946247	6.98652213053299E-11	3.2300224465306E-10	scaffold75_cov84	2420382	2434031	-
g9277	1835.4079138867	1.9045890901	0.1354652607	14.0596126334	6.72533250435859E-45	1.52370447768906E-43	scaffold51_cov83	2433487	2502219	+
g12487	123.4379353303	1.9043378674	0.2935481177	6.4873107768	8.73819783034349E-11	4.0112901072673E-10	scaffold69_cov74	889891	892632	-
g8538	140.9395641069	1.9036068619	0.275719586	6.9041408686	5.05081609309996E-12	2.53949242914886E-11	scaffold27_cov79	7761340	7761628	-
g11490	30.4829032694	1.903144955	0.4897417449	3.8860174264	0.0001019022	0.0002621669	scaffold58_cov78	12050596	12052732	+
g14588	20.1633062243	1.9028381759	0.6763232362	2.8135040673	0.0049004766	0.0097768538	scaffold176_cov83	307309	411575	-
g1242	7638.853465383	1.9022999686	0.1471077041	12.9313415649	2.99545942920741E-38	5.43874885454134E-37	scaffold5_cov82	159317	163416	+
g16905	5.7729332913	1.8983712312	0.562060086	3.3775236466	0.0007314166	0.0016670033	scaffold16777_cov80	12128320	12165822	+
g12942	422.3462692451	1.8975685153	0.1774507704	10.6934926853	1.09180376757903E-26	1.27691860456855E-25	scaffold94_cov84	1920357	1921680	-
g17281	224.2992270767	1.8960037669	0.280470485	6.7600830324	1.37912680093613E-11	6.74597744150448E-11	scaffold16891_cov86	3401698	3405298	+
g7103	43.5457757068	1.8951639949	0.5243986754	3.6139755567	0.0003015375	0.0007285613	scaffold23_cov78	5255332	5256170	+
g9271	134.3877181526	1.8913420233	0.2048853781	9.2312201145	2.67566451689547E-20	2.26289750868645E-19	scaffold51_cov83	2325047	2331310	-
g4585	5.7212516145	1.8899489928	0.5806286984	3.2550044429	0.0011339059	0.0025068744	scaffold13_cov84	8216818	8227300	+
g523	141.3232307464	1.886043722	0.2000128729	9.429611677	4.11609979622501E-21	3.61292816461076E-20	scaffold3_cov78	4133042	4150139	-
g18808	2113.5764537367	1.8850483643	0.1086604546	17.3480625608	2.04009453147291E-67	8.14907914079427E-66	scaffold16920_cov86	680274	683815	+
g3007	1323.2423109289	1.8826944042	0.1351469884	13.9307166713	4.12198504322057E-44	8.99354787077134E-43	scaffold12_cov81	1435134	1436746	-
g11146	814.3176184924	1.8808750313	0.2408169437	7.81039325	5.7009827071423E-15	3.48611198794731E-14	scaffold58_cov78	5475674	5477007	-
g5597	791.0162716551	1.8789205412	0.1583248981	11.8674988213	1.74610129049981E-32	2.57297241240278E-31	scaffold15_cov81	2448922	2451500	+
g525	89.3414362972	1.8777510218	0.2053806054	9.142786477	6.08634810469507E-20	5.05198024905061E-19	scaffold3_cov78	4207878	4208298	+
g5813	46.9910969575	1.8756843748	0.2906475592	6.4534668039	1.09319957486626E-10	4.97612793860934E-10	scaffold15_cov81	5217937	5228459	+
g17262	1282.0749483473	1.8697647825	0.1645734129	11.3612809573	6.5181798516042E-30	8.71462521457526E-29	scaffold16891_cov86	3264607	3268046	+
g502	726.6995433321	1.8694268967	0.1665349854	11.225430456	3.05893204201797E-29	4.01121775449266E-28	scaffold3_cov78	3897608	3901223	-
g12950	1039.1816986201	1.8674560154	0.1623288197	11.5041556939	1.25713546572885E-30	1.71971892688007E-29	scaffold94_cov84	1967979	1970640	-
g4834	2.5117627313	1.8641551051	0.8489400594	2.1958618684	0.0281018318	0.0483522836	scaffold13_cov84	10579767	10582245	-
g9871	4.1449322637	1.8638951031	0.6719224025	2.773973745	0.0055376147	0.0109520588	scaffold53_cov81	4822897	4824872	+
g9783	282.3597219948	1.8634725139	0.1501903842	12.4074022706	2.38258128351401E-35	3.89065034246276E-34	scaffold53_cov81	3688730	3695874	+
g9264	6.5725730822	1.8598085798	0.5434863409	3.4219969113	0.0006216302	0.0014318671	scaffold51_cov83	2221791	2233039	-
g8215	3.2505763264	1.8595357299	0.8156157912	2.2799162913	0.0226126536	0.0396377896	scaffold27_cov79	3190453	3202140	+
g2231	604.3199641015	1.8593047332	0.159513088	11.6561265056	2.13537564388617E-31	3.00666449120718E-30	scaffold6_cov81	4528861	4530945	+
g3508	1679.9292251027	1.8589823993	0.1828062927	10.1691379017	2.72308063914145E-24	2.81906163136637E-23	scaffold12_cov81	8432018	8442656	-
g3924	373.1034156211	1.8580511771	0.1740310152	10.6765519667	1.31049109890576E-26	1.52444403637944E-25	scaffold12_cov81	14070345	14071181	+
g5975	2034.9312562631	1.857314436	0.1580465588	11.7516917197	6.92190412374107E-32	9.94028311221312E-31	scaffold15_cov81	6855823	6857442	+
g2653	2864.5841675598	1.8571105646	0.1946176813	9.5423527399	1.39628031177693E-21	1.25616846898739E-20	scaffold6_cov81	11294549	11295691	-
g3476	4051.0952720832	1.8556273143	0.2341106618	7.9262828112	2.25803027528756E-15	1.41955201132122E-14	scaffold12_cov81	8096311	8133127	+
g12781	406.8134470412	1.8528524895	0.2529859219	7.3239351657	2.40803060546624E-13	1.32126176332049E-12	scaffold94_cov84	188273	189964	-
g17257	836.1181159528	1.8523512901	0.2108050574	8.7870343955	1.53559776906035E-18	1.18239206630732E-17	scaffold16891_cov86	3197174	3222806	+
g5511	1747.738232954	1.8495488018	0.1729772536	10.6924393999	1.10427692798709E-26	1.29034411153271E-25	scaffold15_cov81	1603909	1605845	+
g11009	268.8549136252	1.848076237	0.1588616582	11.6332427737	2.79282495647655E-31	3.90273989074043E-30	scaffold58_cov78	3779958	3794138	-
g4247	69.2850218526	1.8472709708	0.1787150277	10.3364053602	4.82290172610818E-25	5.17445538911872E-24	scaffold13_cov84	3142263	3144476	+
g16277	2660.0488362862	1.8440010906	0.1706108604	10.8082280706	3.14689736599119E-27	3.78619291986076E-26	scaffold16777_cov80	3510350	3511675	+
g15310	983.3610687971	1.8433397855	0.1209663505	15.238450847	1.96473710675107E-52	5.56904303926689E-51	scaffold483_cov86	119456	128020	+
g4769	2352.0825862679	1.8400277137	0.2143175754	8.5855194573	9.04268972956368E-18	6.61737305914294E-17	scaffold13_cov84	9745083	9751582	-
g11007	823.5676925135	1.8385629764	0.1640719145	11.2058360617	3.81732424488649E-29	4.99058442569148E-28	scaffold58_cov78	3774509	3777424	-
g13764	16.1613162061	1.8384325503	0.6924627824	2.6549189315	0.007932747	0.0152761844	scaffold115_cov79	2483909	2492789	-
g5395	386.2534332307	1.837594398	0.1510034649	12.1692200838	4.53393847377483E-34	7.10007108160974E-33	scaffold15_cov81	750961	753399	+
g1632	463.7502991974	1.8374384599	0.2282258285	8.0509663249	8.21428713841107E-16	5.32922916695914E-15	scaffold5_cov82	5883928	5885290	-
g755	1251.0691033531	1.8370560417	0.1429463932	12.8513633719	8.45075866637606E-38	1.51530040064771E-36	scaffold3_cov78	7279947	7292176	-
g17681	25.4284883645	1.8369660673	0.3106541151	5.9132198084	3.3548399163476E-09	1.35130412019933E-08	scaffold16901_cov81	3229779	3281410	+
g14063	2071.5204598487	1.8367763525	0.4542674812	4.0433806702	0.000052686	0.0001405609	scaffold115_cov79	6526400	6541666	-
g7403	5.9652240403	1.8365228657	0.5449057886	3.370349341	0.0007507294	0.0017047349	scaffold24_cov80	1946547	1973040	+
g1389	935.9019909082	1.8339600953	0.143480952	12.7819063748	2.06934335370304E-37	3.66997478384876E-36	scaffold5_cov82	2001024	2010273	+
g12214	541.0964943346	1.8336436661	0.2161086824	8.4848218309	2.16049509519576E-17	1.5461712969036E-16	scaffold68_cov87	1222330	1223769	+
g17821	272.0410878401	1.8315761786	0.1558202645	11.7544157969	6.70226904585465E-32	9.63553230933389E-31	scaffold16901_cov81	4577094	4586635	+
g18493	627.7168847509	1.8301264015	0.1185704168	15.4349326882	9.52997878086944E-54	2.78018392209544E-52	scaffold16902_cov85	1005733	1081881	-
g10731	11352.8218912836	1.8293713637	0.3688083895	4.9602216642	7.04127849690356E-07	2.29846309898924E-06	scaffold58_cov78	711403	719328	-
g8070	695.1130225509	1.8276131096	0.1461509756	12.5049668787	7.01290480371947E-36	1.16719910463957E-34	scaffold27_cov79	1256726	1257889	+
g8509	328.4625963202	1.82687695	0.1845548614	9.8988286508	4.2117899146441E-23	4.0834545684772E-22	scaffold27_cov79	7378853	7392357	+
g12885	1674.2183131113	1.8256075204	0.1115752208	16.3621233009	3.56478825760262E-60	1.20202808208304E-58	scaffold94_cov84	1332915	1337824	+
g5495	3227.4379428657	1.8231250847	0.3955582075	4.60899319	4.04623584408193E-06	1.22045152713456E-05	scaffold15_cov81	1457762	1462946	-
g17095	158.3620300272	1.8228483312	0.1502523869	12.1319093086	7.15612347017692E-34	1.1099258648726E-32	scaffold16891_cov86	1398426	1400316	+
g526	140.3475533643	1.8222292507	0.2246404929	8.1117577134	4.98927088484602E-16	3.26959690192181E-15	scaffold3_cov78	4208970	4209435	+
g13212	10481.1345307165	1.8198581704	0.1634312951	11.1353102198	8.44504591694976E-29	1.08979707846761E-27	scaffold95_cov87	1420850	1423529	-
g12306	5966.5548539635	1.8189565321	0.1602148794	11.3532309809	7.14718822897172E-30	9.53595042019639E-29	scaffold68_cov87	2897202	2899240	-
g10473	4040.061694338	1.8183548487	0.2007814496	9.0563886883	1.34840924029188E-19	1.10233304518068E-18	scaffold56_cov90	1337218	1343615	+
g624	670.8910803611	1.817024593	0.2235897567	8.1266003399	4.41498050194831E-16	2.89910353446095E-15	scaffold3_cov78	5615951	5617363	-
g9340	252.1767231767	1.8139942935	0.2149314968	8.4398718669	3.17685726021914E-17	2.24507136375421E-16	scaffold51_cov83	3301881	3361387	+
g7193	148.8330828186	1.8120493117	0.1761597852	10.2863960078	8.11573638150321E-25	8.6147579480519E-24	scaffold23_cov78	5670278	5670890	-
g18179	124.8188458161	1.8107310019	0.2160895414	8.3795402129	5.31348599723516E-17	3.70659189769516E-16	scaffold16901_cov81	8717302	8721526	-
g7440	516.1705853094	1.8045762212	0.3228294781	5.5898743569	2.27233971024298E-08	8.55472768396681E-08	scaffold24_cov80	2631300	2709758	+
g14853	8.0008592374	1.8033429828	0.6111054387	2.9509522719	0.0031679587	0.0065022038	scaffold285_cov87	1257680	1262595	-
g17806	3.7087570856	1.802810237	0.6688860435	2.6952427168	0.0070337374	0.0136858482	scaffold16901_cov81	4489336	4490138	-
g4802	15.6187444607	1.8019575288	0.5878248646	3.0654666678	0.002173306	0.0045973372	scaffold13_cov84	10151674	10153458	-
g10267	93.2356652725	1.8003871148	0.212226289	8.4833369297	2.18825821522718E-17	1.56517730854431E-16	scaffold53_cov81	10770202	10771639	+
g2977	554.5894388629	1.799680166	0.2202800529	8.1699642909	3.08480750413697E-16	2.05579933360915E-15	scaffold12_cov81	1123701	1126975	-
g11731	163.2785112764	1.798121424	0.175129172	10.2674009326	9.88314000805749E-25	1.04566359889651E-23	scaffold63_cov78	700979	701327	+
g9284	360.8228798198	1.7957463272	0.1694419694	10.5980019806	3.04414247762048E-26	3.45144608248638E-25	scaffold51_cov83	2719024	2739587	-
g7089	2519.4476207032	1.7954531417	0.3523029787	5.096332561	3.46296570600086E-07	1.17059983500603E-06	scaffold23_cov78	5101661	5104665	+
g16161	18.932554277	1.7954355368	0.3426741205	5.2394838979	0.000000161	5.65290255598485E-07	scaffold16777_cov80	2579957	2580667	+
g4583	921.4460405687	1.7939708008	0.1622052312	11.0598825184	1.96354540438648E-28	2.48690209168247E-27	scaffold13_cov84	8197046	8206980	+
g10563	33.1913102482	1.7933657925	0.3168746487	5.6595432917	1.51776360057948E-08	5.77987886850186E-08	scaffold57_cov85	617959	637276	+
g9242	1244.4308753771	1.7918728716	0.2345146369	7.6407720031	2.15923122767739E-14	1.27146506682135E-13	scaffold51_cov83	1980686	2012975	-
g11671	10885.3384426261	1.7904229253	0.1516951547	11.8027693674	3.77673948227605E-32	5.49659551108831E-31	scaffold63_cov78	426042	428293	+
g13978	69.6225943127	1.7874223927	0.3112340761	5.7430163663	9.30047338490502E-09	3.60952901293982E-08	scaffold115_cov79	5500311	5502444	+
g13235	528.5761844385	1.7854427087	0.1548509121	11.5300755088	9.30620567197701E-31	1.28388057421472E-29	scaffold95_cov87	1583072	1586939	-
g18676	1902.4959528571	1.7844528614	0.1705518206	10.4628191924	1.27989777261103E-25	1.41049515144621E-24	scaffold16916_cov83	80281	112152	+
g9549	9462.4533460182	1.78415456	0.2234939659	7.9830099802	1.42807353927536E-15	9.09232500582282E-15	scaffold51_cov83	7044538	7046338	-
g14926	1496.4499698938	1.7835694093	0.1438540158	12.3984679823	2.66367602590972E-35	4.33331355493234E-34	scaffold285_cov87	2492831	2499699	-
g9311	9273.3832933065	1.7834229326	0.1989652575	8.9634891811	3.14563458552947E-19	2.50377855238158E-18	scaffold51_cov83	2982244	2989707	+
g10734	7.372688242	1.7827172592	0.6366079042	2.8003379277	0.0051049135	0.01015507	scaffold58_cov78	753909	755924	+
g7619	5.4872126933	1.7805447309	0.588498048	3.0255745742	0.002481612	0.0052028887	scaffold24_cov80	5168374	5168671	+
g9260	23.679944098	1.7765126859	0.4127861055	4.3037124121	0.000016796	0.00004736	scaffold51_cov83	2187808	2188192	+
g3667	489.2993971243	1.7755821417	0.1601587467	11.0863888382	1.46065860800521E-28	1.86452999499741E-27	scaffold12_cov81	10340721	10344256	+
g16555	123.7483945981	1.7750962433	0.208277489	8.5227465143	1.55813551452085E-17	1.12313799275456E-16	scaffold16777_cov80	7336546	7336975	-
g894	399.579094864	1.7736917865	0.1959917115	9.0498305919	1.43190315916041E-19	1.16911740957361E-18	scaffold3_cov78	8404045	8412956	-
g2484	3184.7250080866	1.772618179	0.2381497872	7.4432910477	9.82073883463627E-14	5.54557770992814E-13	scaffold6_cov81	9002279	9009903	+
g1727	276.2094515413	1.7708785572	0.1534401816	11.5411656741	8.1808991505252E-31	1.13103762270626E-29	scaffold5_cov82	7177233	7180765	+
g15192	15389.587604739	1.7666807353	0.352425391	5.0129212613	5.36098384195195E-07	1.77632190495713E-06	scaffold366_cov70	177219	187560	-
g17255	7.5026154297	1.7665591287	0.4479590414	3.9435728837	8.02765790627494E-05	0.0002088478	scaffold16891_cov86	3176082	3185151	+
g7434	4886.5901128907	1.7649122913	0.1194586409	14.7742539015	2.14721786402624E-49	5.55282516151169E-48	scaffold24_cov80	2542282	2564186	+
g8670	333.6178250408	1.7639667379	0.1410566214	12.5053806073	6.97648754113149E-36	1.1626285142358E-34	scaffold27_cov79	9467319	9469849	+
g4320	691.034758554	1.761313942	0.2266615432	7.7706783285	7.80669203866597E-15	4.72918693634912E-14	scaffold13_cov84	4364411	4383139	+
g9533	24.712663713	1.7613022488	0.365733716	4.8158049748	1.46607660150202E-06	4.62293088187982E-06	scaffold51_cov83	6967953	6968680	+
g16810	109.6475738562	1.7593182366	0.3913283024	4.4957602759	6.9321803066723E-06	2.03928313485655E-05	scaffold16777_cov80	11000647	11031346	+
g903	57.3279508489	1.7572335345	0.3514132008	5.0004767344	5.71887291239582E-07	1.88671939386842E-06	scaffold3_cov78	8509325	8513262	-
g10260	1087.7853358761	1.7553953072	0.1036187057	16.9409113511	2.24617745967148E-64	8.55128322036807E-63	scaffold53_cov81	10696007	10697698	+
g18888	81.4326183175	1.7551805615	0.2443107666	7.1842129019	6.75954618168849E-13	3.59641100535574E-12	scaffold16920_cov86	2313120	2324267	+
g3677	3277.44791851	1.7526802959	0.1448733329	12.0980187331	1.08190888132885E-33	1.66217054407233E-32	scaffold12_cov81	10550564	10569875	-
g13735	671.2677138453	1.7507830997	0.2307037595	7.5888797991	3.22682920874491E-14	1.87012039231814E-13	scaffold115_cov79	2229561	2230101	+
g104	3071.8388459748	1.7505227054	0.1933241609	9.054857381	1.36746369385297E-19	1.11720665032091E-18	scaffold1_cov76	596137	598981	+
g32	5746.9715594091	1.7496572148	0.2447127698	7.1498402636	8.68789379299736E-13	4.57922197404351E-12	scaffold1_cov76	187115	189162	-
g3634	4982.3451594198	1.7479127084	0.2850322184	6.1323338059	8.65991571880131E-10	3.67395509351237E-09	scaffold12_cov81	9713678	9733734	-
g5800	1958.0734708323	1.7477067336	0.1919448056	9.1052567313	8.60626471867742E-20	7.0982546745788E-19	scaffold15_cov81	4850399	4865607	+
g15043	354.2799510122	1.7455667896	0.1955501623	8.9264399952	4.39937996290244E-19	3.48248479746339E-18	scaffold293_cov80	627588	676935	-
g16907	3.3766211016	1.7439528769	0.6966827826	2.5032237346	0.0123067719	0.0228564395	scaffold16777_cov80	12166117	12166443	-
g9712	5.8220294284	1.7418016119	0.6365069263	2.7365006412	0.0062096474	0.0122049421	scaffold53_cov81	2510421	2510826	-
g15804	360.3276773205	1.7416113704	0.2221561406	7.8395824025	4.52047233287216E-15	2.78126880688845E-14	scaffold16638_cov83	371222	374718	+
g7323	142.544497893	1.741188815	0.2160710002	8.0584104932	7.72928859535306E-16	5.02210333057424E-15	scaffold24_cov80	636056	641846	+
g2134	262.895739411	1.7407964967	0.1805744204	9.6403272005	5.40155262876885E-22	4.9627003698993E-21	scaffold6_cov81	2863884	2865120	-
g8697	277.4097507042	1.7407553271	0.1477315796	11.7832309888	4.76315819533225E-32	6.90126335846018E-31	scaffold30_cov76	166584	168607	-
g16814	855.2014749273	1.7405987015	0.111984087	15.5432682305	1.76735695727496E-54	5.29880554719251E-53	scaffold16777_cov80	11083987	11089265	+
g1403	83.667051649	1.7403772326	0.5176264572	3.3622261931	0.0007731676	0.0017523153	scaffold5_cov82	2192120	2239678	-
g7735	1036.3762678723	1.7378124987	0.1914043871	9.0792720301	1.09303438900442E-19	8.97518813286235E-19	scaffold24_cov80	6443026	6468887	+
g2966	433.5060506254	1.7368313079	0.1384984106	12.5404421595	4.48486182199896E-36	7.50289641407095E-35	scaffold12_cov81	1028959	1035875	-
g7856	10.3518746368	1.7360566587	0.5331198289	3.2564098437	0.0011283076	0.0024953473	scaffold24_cov80	9008121	9009975	-
g13563	55.828165389	1.7358406356	0.2361131044	7.3517335691	1.95652505676376E-13	1.07945636578441E-12	scaffold114_cov76	308677	309238	+
g13926	1777.3046556982	1.7347366346	0.1065787824	16.2765664583	1.44766977159824E-59	4.78209897579857E-58	scaffold115_cov79	4864743	4866164	+
g14687	9.9712143394	1.7312119218	0.5752473532	3.0095087135	0.0026167057	0.0054549831	scaffold265_cov80	114885	146449	+
g2738	1390.6207553828	1.730724485	0.1415846286	12.2239575123	2.31532842121296E-34	3.66556019075447E-33	scaffold8_cov85	552117	557850	+
g17052	223.7732351077	1.7289684949	0.3574767653	4.8365898512	1.32085580421322E-06	4.18738706966935E-06	scaffold16891_cov86	696292	737955	-
g18510	6.4835605159	1.728916905	0.6049466771	2.8579657853	0.0042636636	0.0086042097	scaffold16904_cov87	81635	83435	-
g16070	777.5731236397	1.7275714316	0.1239557305	13.9370033577	3.77458482503451E-44	8.26334910600303E-43	scaffold16777_cov80	1324300	1329340	+
g17057	107.5522517398	1.7264085703	0.2676779035	6.449574461	1.12164641982699E-10	5.10025002528687E-10	scaffold16891_cov86	770275	772029	+
g7662	3.4399289482	1.7258109838	0.6778322449	2.5460738949	0.0108942124	0.020422912	scaffold24_cov80	5383655	5383955	+
g1631	3740.9675790681	1.7247859639	0.2239931723	7.7001720447	1.35883153758863E-14	8.0733871949545E-14	scaffold5_cov82	5876975	5881531	+
g1400	106.3754259919	1.7230981767	0.6931882894	2.4857577705	0.0129275926	0.0238694363	scaffold5_cov82	2143255	2153871	-
g1946	8.4151082046	1.7221972366	0.7682733429	2.2416464825	0.0249842293	0.0434429768	scaffold6_cov81	216711	227629	+
g11580	12.8718053847	1.7185673349	0.4635708606	3.7072376216	0.0002095323	0.0005189143	scaffold60_cov86	1406211	1406694	-
g1234	985.399750418	1.7182193486	0.1552956021	11.0641854963	1.87155410465323E-28	2.37270658072346E-27	scaffold5_cov82	106773	111592	-
g16138	9.2758941935	1.7181766187	0.428830844	4.0066535392	6.15850968260049E-05	0.0001629633	scaffold16777_cov80	2284917	2285268	+
g6863	481.70452445	1.7160914593	0.1404396087	12.2194263789	2.44805933181556E-34	3.8662659666216E-33	scaffold23_cov78	2732052	2735593	+
g16944	604.2573193522	1.7152397285	0.0974695526	17.5976977669	2.56542752934326E-69	1.05728191066458E-67	scaffold16777_cov80	12605114	12607815	-
g5987	663.4785065563	1.7150871466	0.1473349575	11.6407346623	2.55802625124179E-31	3.58620915697849E-30	scaffold15_cov81	6939680	6941651	-
g17058	783.5602825638	1.7150688597	0.3317626668	5.1695655695	2.34638799981151E-07	8.08193393832661E-07	scaffold16891_cov86	774736	846624	-
g2224	1169.5649303748	1.7137398125	0.1801864157	9.5109268135	1.88971310345887E-21	1.68838647688253E-20	scaffold6_cov81	4484516	4493510	-
g12951	31.6222801887	1.7133877254	0.514301881	3.3314825181	0.0008638473	0.0019469557	scaffold94_cov84	1971892	1972640	-
g6641	1699.1077191992	1.7123684061	0.0902585352	18.9718169262	2.91649778549514E-80	1.52056121491156E-78	scaffold22_cov71	372249	376788	+
g4684	10188.5367471002	1.7104503928	0.1954810417	8.7499553798	2.13437123861781E-18	1.62417394019557E-17	scaffold13_cov84	9130336	9132886	-
g15610	7.6321257652	1.7085665204	0.6009090499	2.8433030268	0.0044648598	0.0089767399	scaffold1612_cov83	14861	70725	-
g14705	3.8992790319	1.7075721175	0.7108819608	2.4020473323	0.0163035987	0.0294044622	scaffold266_cov83	181866	183632	+
g13245	1960.8380321422	1.7072234043	0.1177912143	14.4936395714	1.32909605171637E-47	3.25553300818526E-46	scaffold95_cov87	1636158	1637513	+
g8173	226.5085204883	1.706306135	0.1807824638	9.4384493913	3.78336552327233E-21	3.32761864655294E-20	scaffold27_cov79	2462509	2464526	-
g1749	239.8685269818	1.7035823603	0.1690397232	10.0780001764	6.91185316329872E-24	7.03762178556423E-23	scaffold5_cov82	7549119	7550340	-
g8533	121.6181354337	1.703551293	0.2231903805	7.6327272238	2.29838860850565E-14	1.34951067008685E-13	scaffold27_cov79	7707188	7718913	+
g9148	6.2430934241	1.702043899	0.5660855442	3.006690272	0.0026410871	0.0054982945	scaffold51_cov83	112040	112505	+
g18178	533.2212330621	1.6984531222	0.1549464677	10.9615478619	5.84903029805833E-28	7.28715079936595E-27	scaffold16901_cov81	8712960	8716658	+
g16722	5.0994167664	1.6973636362	0.7756252236	2.1883811723	0.0286418486	0.0491836611	scaffold16777_cov80	9756274	9797309	+
g16715	15068.3262157702	1.6956691177	0.2117424194	8.0081691816	1.16428666450841E-15	7.46777148154554E-15	scaffold16777_cov80	9626462	9628427	-
g5977	293.7118714531	1.6955673536	0.1221751936	13.8781638382	8.59167777090865E-44	1.8651699134103E-42	scaffold15_cov81	6876769	6879619	+
g9339	44.7046797312	1.6948205366	0.2207102734	7.6789381399	1.6041266845828E-14	9.50902859326664E-14	scaffold51_cov83	3296725	3301852	+
g8671	421.5959874178	1.6945500062	0.1396133824	12.1374468319	6.68804775177838E-34	1.03856741523429E-32	scaffold27_cov79	9469931	9471789	+
g11871	471.382134655	1.6937953052	0.2232955147	7.5854425819	3.31354036273411E-14	1.91780566156996E-13	scaffold64_cov75	250949	253696	+
g1876	138.7354272958	1.6928995642	0.1843450954	9.1833176262	4.1801012790364E-20	3.49427397324215E-19	scaffold5_cov82	10042519	10065902	-
g18751	467.9823275279	1.6910938639	0.129202062	13.0887528997	3.81825448038448E-39	7.11170439947652E-38	scaffold16916_cov83	2083245	2085365	-
g8863	3741.7466515641	1.6902807267	0.1901646891	8.8885099247	6.19338547665837E-19	4.86109614618978E-18	scaffold30_cov76	2061772	2066414	-
g5458	32.8902431479	1.6901667242	0.5561384623	3.0391113702	0.0023727712	0.0049835489	scaffold15_cov81	1169268	1174821	-
g2482	3248.6764620044	1.6884911399	0.132591303	12.7345542401	3.8001024044603E-37	6.63969440305567E-36	scaffold6_cov81	8984137	8988146	-
g3672	9.6831566537	1.6877457329	0.4253784531	3.967633341	7.25898994199656E-05	0.0001899158	scaffold12_cov81	10436793	10486472	+
g9366	965.8943687638	1.6874973844	0.1423537249	11.8542552082	2.04534724384787E-32	3.00710055714984E-31	scaffold51_cov83	3932167	3933544	-
g9492	757.3092871429	1.68425118	0.1363525943	12.3521755355	4.74117236229894E-35	7.63646397113707E-34	scaffold51_cov83	6460230	6472889	+
g1721	4695.9724817301	1.6830502154	0.310513816	5.4202104022	5.95289321159104E-08	0.000000217	scaffold5_cov82	7098679	7100349	+
g17807	395.4922853492	1.682744343	0.282867356	5.9488813661	2.69981222535722E-09	0.000000011	scaffold16901_cov81	4490292	4493389	-
g4551	18.3291203288	1.6809930724	0.4546780457	3.6971063113	0.000218071	0.0005383149	scaffold13_cov84	7530092	7532603	+
g9194	3534.2068033527	1.6800576771	0.1725897096	9.7344023638	2.15078211042793E-22	2.01744605184793E-21	scaffold51_cov83	612812	614399	-
g5128	95.1175548712	1.6797537255	0.2600268764	6.4599234839	1.04755935168852E-10	4.77843130836978E-10	scaffold13_cov84	15261485	15280820	-
g15859	1290.3691152218	1.6776177303	0.1079688058	15.5379854259	1.91922307816601E-54	5.71453073411724E-53	scaffold16777_cov80	6938	10906	+
g10004	12.6583942947	1.6772187212	0.5047044298	3.3231702005	0.0008900059	0.0020034103	scaffold53_cov81	7149457	7152750	+
g3219	15.7564474691	1.6769040203	0.6149022915	2.7271064746	0.0063892418	0.012529477	scaffold12_cov81	5154418	5156430	-
g1370	256.0076670005	1.6736063207	0.2257688598	7.4129192217	1.23549146576716E-13	6.91939180698417E-13	scaffold5_cov82	1733849	1746342	-
g7683	976.8436096767	1.6708544744	0.1508100334	11.0791996806	1.58281025689602E-28	2.01254091626094E-27	scaffold24_cov80	5649077	5652677	+
g18383	12.8205465515	1.670454583	0.4812620239	3.4709877364	0.0005185477	0.0012068458	scaffold16901_cov81	10318068	10353169	+
g12346	1212.4235109615	1.6703841055	0.1148772908	14.5405945269	6.70081454429194E-48	1.66647460563215E-46	scaffold69_cov74	21534	22867	+
g17957	265.8563739767	1.6660378865	0.1515504675	10.9932876754	4.11652527945241E-28	5.15837173531382E-27	scaffold16901_cov81	5843520	5845089	-
g309	28.3911303832	1.6625987525	0.2794253749	5.9500636026	2.68038310426802E-09	1.09012322868444E-08	scaffold3_cov78	1287908	1321996	-
g1694	636.2027356283	1.6612727889	0.1902257308	8.7331654967	2.47642332417951E-18	1.87566672079921E-17	scaffold5_cov82	6728921	6740122	-
g10401	150.3762903322	1.6594201358	0.2055117482	8.0745755424	6.77117700966972E-16	4.4150386709961E-15	scaffold56_cov90	522289	523446	+
g13562	114.3677885797	1.6592581044	0.2116535402	7.8395008315	4.52340965139094E-15	2.78175765487244E-14	scaffold114_cov76	259356	308360	+
g17379	538.4646192944	1.6581920429	0.1331539966	12.453190178	1.34365007817561E-35	2.21080675727197E-34	scaffold16891_cov86	4683429	4685743	-
g16292	2192.606184343	1.6573798493	0.1682145912	9.8527710202	6.66797541949987E-23	6.4026373443748E-22	scaffold16777_cov80	3640890	3646303	+
g3607	83.6709468828	1.6567117906	0.2633341435	6.2912912416	3.14836006895156E-10	1.38455319834449E-09	scaffold12_cov81	9521959	9523600	-
g16160	27.377458701	1.6566399019	0.3324952118	4.9824473954	6.27850623024187E-07	0.000002064	scaffold16777_cov80	2579335	2579626	-
g8683	379.0067334739	1.6558807887	0.1385268076	11.9535042849	6.22441671831786E-33	9.29866258195655E-32	scaffold27_cov79	9560995	9571361	+
g12598	2377.4828586681	1.6533030955	0.0783069661	21.1131036962	6.02811425665508E-99	4.92182259621989E-97	scaffold75_cov84	1442694	1447144	-
g6808	4164.3114548296	1.6510371535	0.3001055795	5.5015210197	3.76528712752905E-08	1.3950044945657E-07	scaffold23_cov78	2260700	2266003	+
g19029	721.3354561089	1.6483728315	0.1321822221	12.4704578679	1.08202532610127E-35	1.78713139738508E-34	scaffold16920_cov86	5576961	5581031	-
g4282	57.8175180497	1.6482469237	0.2887081768	5.7090413654	1.13614278127149E-08	4.37408232101616E-08	scaffold13_cov84	3772394	3774013	-
g7715	756.2136391637	1.6462899561	0.1590903398	10.348145327	4.26670961233958E-25	4.59290416147532E-24	scaffold24_cov80	5877319	5880092	-
g9891	983.5448449035	1.646063753	0.1744355048	9.4365178388	3.85373678031196E-21	3.38721806919498E-20	scaffold53_cov81	5226045	5242597	-
g4458	736.0545328066	1.6455991559	0.136532391	12.0528113758	1.8744563121767E-33	2.83615289565011E-32	scaffold13_cov84	6507991	6510598	-
g17659	237.0733904099	1.6453519835	0.151717573	10.8448345896	2.11017222145991E-27	2.55782033417297E-26	scaffold16901_cov81	2871685	2931050	+
g9648	463.1105886797	1.6438589669	0.2559865142	6.4216623766	1.34794125030826E-10	6.1014551295334E-10	scaffold53_cov81	1209871	1211653	-
g16556	2568.6021799779	1.6431731299	0.2152239251	7.6347140741	2.26322138472014E-14	1.3300651886119E-13	scaffold16777_cov80	7336778	7363583	+
g7969	567.7995704673	1.6427029673	0.1098764863	14.9504504766	1.54699162160513E-50	4.11537812124544E-49	scaffold27_cov79	111317	112829	-
g6626	501.0081810376	1.6417336295	0.1669821835	9.8317892069	8.21461649772423E-23	7.85288301719116E-22	scaffold22_cov71	239609	241182	-
g13247	410.7601253761	1.6405247523	0.2057803774	7.9722117978	1.5585939254638E-15	9.89421336937457E-15	scaffold95_cov87	1641349	1648038	+
g9521	17.4640129936	1.639510818	0.4637689989	3.535188471	0.0004074844	0.0009660268	scaffold51_cov83	6831871	6846370	+
g15552	457.682710735	1.6394023452	0.2468318131	6.6417789686	3.09919490445886E-11	1.47538497431921E-10	scaffold1010_cov90	178958	184882	-
g2627	1494.8601941924	1.6363526022	0.0889190396	18.4027246434	1.24922506994618E-75	5.87588400653669E-74	scaffold6_cov81	11086685	11088794	-
g1054	270.4334784317	1.6348892704	0.1912321269	8.5492395931	1.23902077157017E-17	8.99606692199325E-17	scaffold3_cov78	10148458	10149778	-
g12481	229.5547209957	1.6335222245	0.1736743782	9.4056604162	5.17044726419383E-21	4.52614608117089E-20	scaffold69_cov74	869541	870118	-
g7948	516.9400248169	1.633163898	0.2909949314	5.6123448278	0.00000002	7.54805836040962E-08	scaffold26_cov87	891388	897561	-
g3213	4100.4918354747	1.6322030193	0.5244771655	3.1120573527	0.001857884	0.0039806982	scaffold12_cov81	5121609	5129817	+
g11906	1341.5830366804	1.6307656776	0.2614247619	6.2379923983	4.43222189661791E-10	1.92890059208494E-09	scaffold64_cov75	446226	447491	-
g12181	35.40041363	1.6304880528	0.2882255421	5.6569866819	1.54053712363612E-08	5.86144576173626E-08	scaffold68_cov87	895680	913562	-
g11958	989.606233976	1.6302874361	0.1878881041	8.6769060976	4.06680619507602E-18	3.04998717645736E-17	scaffold64_cov75	852273	855805	+
g9067	263.8523899333	1.6301344163	0.1991284431	8.1863464165	2.69275919338977E-16	1.80565081862531E-15	scaffold32_cov86	42987	212348	+
g16443	1084.528877079	1.6296481907	0.1183318671	13.7718454986	3.76471577039998E-43	7.99894273835229E-42	scaffold16777_cov80	5887884	5890091	-
g2086	547.2972135715	1.6287022992	0.2307647948	7.0578456337	1.69103757933117E-12	8.72537752578586E-12	scaffold6_cov81	1857103	1859784	-
g6704	10424.9874997372	1.6274590292	0.2824615051	5.7617020366	8.32699071406553E-09	3.24725123009909E-08	scaffold22_cov71	811703	812144	+
g10130	602.391397351	1.6245483418	0.3030547326	5.3605773709	0.000000083	2.97497188909679E-07	scaffold53_cov81	9119947	9155344	-
g12708	6906.2422566896	1.624218119	0.117133745	13.8663552444	1.01294652064397E-43	2.18803190199668E-42	scaffold91_cov72	147822	150036	+
g12890	1291.1138838133	1.6195882016	0.1123345279	14.4175458055	4.01362289760156E-47	9.68491681350621E-46	scaffold94_cov84	1352848	1359923	+
g7213	1914.9909169218	1.6186886629	0.161627104	10.0149580286	1.31017509085443E-23	1.31341258914843E-22	scaffold23_cov78	5792089	5796250	+
g15987	372.9804214643	1.6185250962	0.0914025195	17.7076639073	3.65948696000975E-70	1.54244999074177E-68	scaffold16777_cov80	824412	825624	+
g5519	45.6665701748	1.6173405702	0.4572604336	3.5370227803	0.0004046648	0.0009596927	scaffold15_cov81	1668176	1676599	+
g8537	80.338193665	1.6172542623	0.2754896623	5.8704716851	4.34556997565206E-09	1.73582121304354E-08	scaffold27_cov79	7752994	7760782	+
g10315	4268.7703842658	1.6171898048	0.143600253	11.2617476009	2.02698598417853E-29	2.67150579153357E-28	scaffold55_cov86	614892	619726	-
g893	6868.8571073	1.6160582675	0.1671040345	9.6709709737	4.00559423832323E-22	3.7116791150544E-21	scaffold3_cov78	8396689	8403821	-
g7791	818.0925509215	1.6106622898	0.1424736008	11.3049875955	1.23971680493993E-29	1.64728797970626E-28	scaffold24_cov80	7494512	7497601	+
g17804	665.4789028161	1.610607344	0.3053844862	5.2740313168	1.33459118065271E-07	4.72217571742531E-07	scaffold16901_cov81	4474004	4482530	+
g2883	54.0375615468	1.6096700934	0.5276385862	3.0507057964	0.0022830416	0.0048051956	scaffold8_cov85	2770737	2777949	-
g18721	835.5503225593	1.6085044372	0.1407064058	11.4316361618	2.90581283118233E-30	3.92950647650094E-29	scaffold16916_cov83	1420251	1423340	-
g7723	226.8009071646	1.6067882011	0.2535065575	6.3382510382	2.32387970752578E-10	0.000000001	scaffold24_cov80	5996903	6005879	-
g13789	2441.8778481095	1.6060036598	0.1590587642	10.0969202675	5.70043044495401E-24	5.83619779466822E-23	scaffold115_cov79	3053111	3078565	-
g14298	472.2283577557	1.6050472488	0.2940500445	5.4584152546	0.000000048	1.76523988940344E-07	scaffold124_cov85	1801964	1803294	-
g8467	98.1683870404	1.6041736635	0.182970818	8.7673743869	1.82880882801553E-18	1.39903336507352E-17	scaffold27_cov79	6945117	6949294	+
g1987	3.9507599583	1.6018621875	0.6205418846	2.5813925331	0.0098402623	0.0185903058	scaffold6_cov81	457634	458063	-
g10418	520.4985412757	1.6017351123	0.1867835804	8.5753528693	9.87834597870196E-18	7.22075943105343E-17	scaffold56_cov90	694494	700872	+
g3304	20.1847588801	1.5982929557	0.3601762423	4.4375302092	9.09969541664252E-06	2.64811131806441E-05	scaffold12_cov81	5861839	5862530	+
g14208	473.2684640643	1.5981472926	0.2211615797	7.226152457	4.96869930407528E-13	2.6765001811413E-12	scaffold124_cov85	24760	35824	-
g16285	166.9449457849	1.5945821166	0.3286202429	4.8523551152	0.00000122	3.88485345675295E-06	scaffold16777_cov80	3564593	3568704	+
g4288	21935.3399417799	1.5942222504	0.2414595599	6.6024399734	4.04445059282265E-11	1.90788726729737E-10	scaffold13_cov84	3799372	3816696	+
g7093	18.5369547017	1.5932937765	0.514505767	3.0967461954	0.0019565732	0.0041756095	scaffold23_cov78	5156103	5158062	+
g17197	39.0462507089	1.5892995397	0.2884996283	5.5088443241	3.61197154951375E-08	1.34126472127539E-07	scaffold16891_cov86	2596209	2602798	-
g3305	44.3377761123	1.5890413284	0.3375284446	4.707873822	2.50313956994164E-06	7.6985922523057E-06	scaffold12_cov81	5881429	5895498	+
g12217	270.2252601619	1.5887026575	0.1180515919	13.4576978781	2.77425653990819E-41	5.61862689564558E-40	scaffold68_cov87	1239700	1246773	-
g2921	269.825529935	1.5876552279	0.1620825951	9.7953467916	1.17892166315698E-22	1.11958749313123E-21	scaffold12_cov81	190369	191573	+
g10969	7572.4705432651	1.587125858	0.3251448303	4.8812889217	1.05394694145064E-06	3.37835535652152E-06	scaffold58_cov78	3265282	3267753	-
g16716	6993.2064877431	1.5851452514	0.2154536864	7.3572435811	1.87746579536268E-13	1.03671888368347E-12	scaffold16777_cov80	9633174	9634068	-
g16100	425.9575612085	1.5847404255	0.1583389581	10.0085313443	1.3981260585995E-23	1.3983414863435E-22	scaffold16777_cov80	1619096	1621257	-
g11187	334.3796740114	1.5846412503	0.1362238946	11.6326232987	2.81317127950903E-31	3.92694511296626E-30	scaffold58_cov78	6328545	6330506	-
g10078	174.8092041447	1.5836387365	0.2768485391	5.7202351203	1.06376744647014E-08	4.10884528118875E-08	scaffold53_cov81	8387379	8389748	-
g18120	4608.8838414661	1.5832398121	0.1343655911	11.7830748101	4.77199417236742E-32	6.90635767510299E-31	scaffold16901_cov81	8145293	8148232	-
g18509	69.0493681357	1.5818649399	0.1889828552	8.3704150759	5.74156284784618E-17	3.99447850432686E-16	scaffold16904_cov87	30667	70699	-
g11571	223.5481541405	1.5797078456	0.1971897111	8.0111068518	1.13680623809977E-15	7.29511546367336E-15	scaffold60_cov86	1182489	1213158	-
g995	821.8425860045	1.5785070944	0.133767332	11.8003930486	3.88492605189313E-32	5.64771668596602E-31	scaffold3_cov78	9546374	9552429	-
g10226	278.240851819	1.5784577703	0.2069185128	7.6284028385	2.37679874337274E-14	1.39240078007513E-13	scaffold53_cov81	10383988	10385267	+
g13792	5638.2631880616	1.5775034054	0.0919465473	17.1567443382	5.59641603672884E-66	2.19494480328743E-64	scaffold115_cov79	3089851	3095240	+
g5349	995.8728558279	1.5773772376	0.1396613334	11.2943017131	1.40012436305049E-29	1.85654541372889E-28	scaffold15_cov81	397871	401471	-
g2196	1217.1797724469	1.5770534151	0.2414892562	6.5305324136	6.5536302217696E-11	3.03529174238362E-10	scaffold6_cov81	4148080	4149999	+
g2435	5.2828115331	1.5757530903	0.55653841	2.8313465197	0.0046352473	0.0092890986	scaffold6_cov81	8053936	8058163	+
g8793	26.7639487016	1.5755884452	0.4943566939	3.1871490051	0.0014368273	0.0031307305	scaffold30_cov76	1004760	1007986	-
g1233	1171.1075955998	1.5753279711	0.2356373576	6.685391431	2.30308211994892E-11	1.10612697303651E-10	scaffold5_cov82	103576	105930	+
g18153	676.6907266504	1.5721557059	0.2641636854	5.9514452313	2.65784964789397E-09	1.08129752832841E-08	scaffold16901_cov81	8430566	8436852	+
g810	10.9027094659	1.5706879849	0.4082331084	3.8475271909	0.000119316	0.0003043145	scaffold3_cov78	7766893	7767826	-
g1303	3263.7155375564	1.5695913084	0.2029106184	7.7353828046	1.03092429413221E-14	6.17888235753663E-14	scaffold5_cov82	997743	1023180	-
g18771	440.3782635507	1.5678568122	0.1817193533	8.6279022226	6.24874625600913E-18	4.62756553881977E-17	scaffold16916_cov83	2167977	2170822	-
g7378	7284.2115521134	1.5678183685	0.1150252312	13.6302127134	2.64807336056374E-42	5.51802381490184E-41	scaffold24_cov80	1550180	1553049	+
g4189	6841.7935813358	1.5675228935	0.2117334218	7.4032851309	1.3285605647836E-13	7.42780932472895E-13	scaffold13_cov84	2143769	2147138	+
g1724	8.4493492811	1.5663588375	0.6028070661	2.5984414012	0.0093648027	0.0177765564	scaffold5_cov82	7166149	7169269	-
g1548	4210.399242264	1.5660278622	0.2478276354	6.3190203138	2.6322667784097E-10	1.16350314325212E-09	scaffold5_cov82	4438528	4439419	-
g11507	29.7277741576	1.5652287815	0.4188033817	3.7373833398	0.0001859453	0.000463062	scaffold58_cov78	12174414	12176797	+
g4473	250.0181830299	1.561726237	0.6521699315	2.3946615162	0.0166357147	0.0299327579	scaffold13_cov84	6749528	6753280	+
g18552	796.946029372	1.5609490133	0.1951497406	7.9987245109	1.25714632387219E-15	8.02768006714646E-15	scaffold16905_cov83	1178913	1211006	-
g16273	42.3605316677	1.5605344531	0.5045609484	3.0928561909	0.0019824018	0.0042258686	scaffold16777_cov80	3496696	3497881	-
g500	170.8096726979	1.5600797169	0.1963590322	7.9450366998	1.94133301037784E-15	1.22401093446941E-14	scaffold3_cov78	3881530	3886355	-
g6407	42.5305503938	1.5583235953	0.3160633855	4.9304148059	8.20551956693643E-07	2.65844908954252E-06	scaffold20_cov75	2038833	2039573	+
g3611	13.2354218102	1.5561753317	0.4069808211	3.8237067963	0.0001314602	0.0003341066	scaffold12_cov81	9543066	9546712	+
g9418	246.976252555	1.5522909925	0.2659746038	5.8362376346	5.33927309934411E-09	2.11582549986829E-08	scaffold51_cov83	4945128	4967701	-
g3057	372.3334330628	1.551435811	0.2454220142	6.3215022335	2.59032633405644E-10	1.14574502448793E-09	scaffold12_cov81	2288216	2300873	-
g7903	1104.3055559456	1.5471629672	0.1287118189	12.0203644067	2.77743864311327E-33	4.19264051917401E-32	scaffold26_cov87	449946	452920	-
g12249	31.1414943348	1.5470028942	0.4832642481	3.2011531999	0.0013687873	0.0029945395	scaffold68_cov87	1825438	1844208	+
g4829	274.641181739	1.5457481846	0.130179738	11.8739537256	1.61643766751234E-32	2.38732580200742E-31	scaffold13_cov84	10501923	10504951	+
g17036	1194.128148291	1.5448307971	0.1228132178	12.5787014152	2.76538273193286E-36	4.65028479610782E-35	scaffold16891_cov86	503449	504364	+
g16811	3046.8536424928	1.5446617799	0.3840305881	4.0222363214	5.7648174006238E-05	0.0001531387	scaffold16777_cov80	11036314	11046457	+
g13728	154.4308721972	1.5428094712	0.1838250821	8.392812634	4.74647720648903E-17	3.31818885808512E-16	scaffold115_cov79	2198694	2204641	-
g1345	93.2130258762	1.5416811197	0.4480227151	3.4410780255	0.0005794014	0.0013395885	scaffold5_cov82	1598201	1598711	+
g16272	49.3389910738	1.541174607	0.5927232122	2.6001590209	0.009318057	0.0176955845	scaffold16777_cov80	3493654	3496152	-
g4177	638.0685856166	1.5397253772	0.5889292711	2.614448717	0.0089371576	0.017039533	scaffold13_cov84	1988426	2017035	-
g13819	12.1955423636	1.5390808905	0.5609217011	2.7438426567	0.0060724636	0.0119588475	scaffold115_cov79	3442067	3443306	-
g12486	1415.981513327	1.5388501748	0.242630318	6.3423655691	2.2626362291372E-10	0.000000001	scaffold69_cov74	886176	889778	-
g13935	22.1047349103	1.5380362989	0.5413336289	2.8411985084	0.0044944326	0.0090333991	scaffold115_cov79	4926298	4927656	+
g6227	29.3252643142	1.537523845	0.4196163698	3.6641178839	0.0002481925	0.0006077017	scaffold20_cov75	541205	541841	+
g7536	35.3292300138	1.5355122798	0.4425106309	3.4700008825	0.0005204567	0.0012108545	scaffold24_cov80	4740853	4751318	-
g14919	726.3374759497	1.535035715	0.4389554276	3.4970195572	0.0004704873	0.0011031003	scaffold285_cov87	2445115	2465748	+
g622	11060.8600032831	1.5347297563	0.1273014025	12.0558746864	1.8060492249279E-33	2.74223754830573E-32	scaffold3_cov78	5602059	5607073	-
g4338	256.0042812545	1.5337718709	0.2427777085	6.3175976097	2.6566064626227E-10	1.17386198426712E-09	scaffold13_cov84	4681776	4726699	+
g7724	21.944169336	1.5327522644	0.3176926904	4.8246381201	1.40257692806168E-06	4.43131021662126E-06	scaffold24_cov80	6005956	6028402	-
g576	7.7427920791	1.5322068368	0.45398129	3.3750440172	0.0007380389	0.0016797371	scaffold3_cov78	4963810	4965873	+
g6236	4413.550350644	1.5311427169	0.1394901964	10.9767048612	4.9463855943283E-28	6.17442094092019E-27	scaffold20_cov75	596117	601198	+
g11729	196.3663485084	1.5298570618	0.2730977789	5.6018656316	2.12056916864504E-08	8.00500987128524E-08	scaffold63_cov78	690962	694159	+
g14252	289.4939060536	1.5283648755	0.1660597502	9.2037045341	3.45817257723936E-20	2.9095266621984E-19	scaffold124_cov85	1170693	1174302	-
g7643	3.0423236619	1.5278641154	0.688054456	2.2205569662	0.0263809833	0.0456637233	scaffold24_cov80	5264933	5265552	+
g16164	552.9913620285	1.5274862086	0.1157145293	13.2004703159	8.71889858408157E-40	1.67438966595484E-38	scaffold16777_cov80	2590853	2592720	-
g294	17.6358553536	1.5268995796	0.4662443017	3.2748916698	0.001057025	0.0023485022	scaffold3_cov78	978354	997896	+
g10866	416.1921645348	1.5266181689	0.2382604098	6.4073513934	1.4806929075553E-10	6.68371186574512E-10	scaffold58_cov78	1809369	1809699	+
g11735	2212.1666932853	1.5259695195	0.1232102047	12.3850903685	3.14730175837292E-35	5.10090779365758E-34	scaffold63_cov78	708292	711300	+
g5297	1908.6796979361	1.5254661358	0.3686691314	4.1377647484	3.50705675496419E-05	9.56885472739493E-05	scaffold15_cov81	14409	18482	+
g13791	57.3308908293	1.5231835757	0.2266930457	6.7191455797	1.82793215276332E-11	8.85455791312443E-11	scaffold115_cov79	3088673	3088949	+
g10856	121.5524694216	1.5229509204	0.2387834868	6.3779574587	1.79465345488119E-10	8.04495550803439E-10	scaffold58_cov78	1733658	1734936	-
g781	508.0887469224	1.5219302326	0.1239372268	12.279847398	1.16217264933905E-34	1.85575957364324E-33	scaffold3_cov78	7523653	7524683	-
g11903	268.5895214557	1.5212614902	0.254088739	5.9871267659	2.1358032078685E-09	8.75497229066904E-09	scaffold64_cov75	427532	435970	+
g11730	579.9782082392	1.5205006766	0.157513747	9.6531300003	4.76778214002732E-22	4.39910076345663E-21	scaffold63_cov78	694993	700916	+
g7716	3335.7546825323	1.518851998	0.1323712052	11.4741872735	1.77840753227337E-30	2.42259040755224E-29	scaffold24_cov80	5888534	5896729	+
g2481	125.8317693979	1.5181663024	0.2290475195	6.6281717695	3.39869851726477E-11	1.61264269558228E-10	scaffold6_cov81	8979012	8981328	-
g7591	53.7740008667	1.51590076	0.5771592851	2.6264859618	0.0086271551	0.0164993706	scaffold24_cov80	5072842	5076978	+
g6685	5.2287588075	1.5152462385	0.6516186621	2.3253573396	0.0200528606	0.0355248685	scaffold22_cov71	649294	650060	+
g12157	154.6197012725	1.5123887892	0.2118759059	7.1380876587	9.46382756657196E-13	4.97809600766763E-12	scaffold68_cov87	357284	358805	+
g18254	1066.8306353978	1.5097550696	0.1190639918	12.680198663	7.6138645965838E-37	1.310917641815E-35	scaffold16901_cov81	9424913	9427315	-
g3321	2132.6040505273	1.5093140528	0.1500870549	10.0562573738	8.62137430474488E-24	8.70993628203875E-23	scaffold12_cov81	6054236	6060346	-
g5473	2662.8689769106	1.5091491164	0.0790072713	19.1013952538	2.45829311636096E-81	1.33529544923004E-79	scaffold15_cov81	1326738	1332774	-
g9544	531.7765692779	1.5081530568	0.1178690732	12.7951549658	1.74504029551251E-37	3.09905788185272E-36	scaffold51_cov83	7028151	7031672	-
g1716	436.8735891961	1.505571043	0.1370849984	10.9827556706	4.62593525156855E-28	5.77997030181549E-27	scaffold5_cov82	7042095	7044237	+
g14099	4767.9081458565	1.5049384434	0.2543362426	5.9171214766	3.2762472519528E-09	1.32169800574429E-08	scaffold115_cov79	6953621	6957434	+
g7194	3037.3341046111	1.5022114698	0.2092582839	7.1787431393	7.0355183030107E-13	3.73711532772851E-12	scaffold23_cov78	5671366	5677634	+
g1420	3063.807723591	1.5021704848	0.0909470884	16.5169717025	2.76959532695077E-61	9.69134407937328E-60	scaffold5_cov82	2483985	2489802	+
g18327	89.2917066308	1.5018472437	0.2565553483	5.8538917757	4.80201167358659E-09	1.91050308141285E-08	scaffold16901_cov81	9948333	9950537	-
g18624	203.4235641218	1.5006169899	0.1467729554	10.2240701355	1.54705518945031E-24	1.61705881396489E-23	scaffold16910_cov83	569622	572412	-
g5973	1032.7295152039	1.4997672584	0.1135765687	13.2049002347	8.22085574854961E-40	1.58108369374328E-38	scaffold15_cov81	6847530	6849368	+
g2906	325.6750662343	1.49919055	0.150196403	9.9815343118	1.83605368365279E-23	1.82090518878384E-22	scaffold12_cov81	111934	112906	-
g9645	57.948072648	1.4990482741	0.2791103314	5.37080898	7.83842051080405E-08	2.81723076055532E-07	scaffold53_cov81	1203187	1204965	+
g8363	164.248635647	1.4966857627	0.3662211269	4.0868362107	4.37295606539161E-05	0.0001178284	scaffold27_cov79	5474623	5476731	+
g1630	1054.4045298752	1.4947766888	0.2389892833	6.254576222	3.98596754810653E-10	1.74111139668637E-09	scaffold5_cov82	5860566	5876578	+
g5884	18.4081536	1.4945821765	0.4266987866	3.5026632916	0.0004606313	0.0010829258	scaffold15_cov81	5999285	6000021	-
g2975	646.0246098299	1.4922677864	0.1570824946	9.4998986986	2.10094581643589E-21	1.8732471558359E-20	scaffold12_cov81	1094082	1102547	+
g5863	149.9515661912	1.491598173	0.1734480895	8.5996806135	7.9938247674259E-18	5.88966135815681E-17	scaffold15_cov81	5756989	5759413	+
g17320	177.8661701502	1.4861456207	0.3589954054	4.1397343765	3.47708194252399E-05	9.4910592468138E-05	scaffold16891_cov86	4188163	4192643	-
g10865	2104.0421189136	1.4857311791	0.231560423	6.4161706028	1.3974483921978E-10	6.31673921570745E-10	scaffold58_cov78	1806244	1809334	+
g3668	141.2951696171	1.4839477713	0.5023242204	2.9541632893	0.0031351807	0.0064461381	scaffold12_cov81	10345789	10407339	-
g15486	18.2810302563	1.4836987814	0.5831537265	2.5442669982	0.0109507344	0.0205140597	scaffold956_cov82	161608	166065	+
g2984	685.8284316144	1.483590898	0.1126984595	13.1642517986	1.40926762104654E-39	2.6747240140974E-38	scaffold12_cov81	1216899	1221333	-
g8507	1789.9661588375	1.4819574666	0.1480710335	10.0084225201	1.39966460578951E-23	1.39880261065122E-22	scaffold27_cov79	7353668	7355505	-
g14335	7.8115706659	1.4819534836	0.4575699304	3.2387475338	0.0012005579	0.0026461194	scaffold124_cov85	2631317	2633302	-
g3739	1654.7720467611	1.4809621957	0.1903102464	7.7818311082	7.14822577561492E-15	4.34042408882287E-14	scaffold12_cov81	11921202	11925619	+
g10404	132.9288385429	1.4809256962	0.2701752106	5.4813529817	4.2208539325087E-08	1.55889404699368E-07	scaffold56_cov90	531330	533041	+
g18274	631.4977026696	1.4805154006	0.1589719229	9.3130621634	1.24198927539134E-20	1.07275480859151E-19	scaffold16901_cov81	9542198	9543329	+
g15965	718.5599532068	1.4803055728	0.1410754724	10.4930045409	9.30224029370387E-26	1.03747150767065E-24	scaffold16777_cov80	685059	686237	+
g540	53.8808831028	1.4797205423	0.2613953747	5.660852049	1.50623246515472E-08	5.73933368436705E-08	scaffold3_cov78	4636782	4642979	-
g3154	183.5594249091	1.479501803	0.1993679163	7.4209623613	1.16272359024931E-13	6.52875330822512E-13	scaffold12_cov81	4153048	4156017	+
g6799	170.1648862189	1.4783757989	0.3328146542	4.4420393758	0.000008911	2.59553339755217E-05	scaffold23_cov78	2027741	2073339	-
g17559	4208.3646267647	1.4774379859	0.3191063477	4.6299235245	0.000003658	1.108761636081E-05	scaffold16901_cov81	705162	711507	-
g13435	767.8836804255	1.4770993822	0.1191031041	12.4018546243	2.55344277380895E-35	4.16442136803867E-34	scaffold111_cov84	430355	476413	+
g7767	1394.4927654394	1.4761502486	0.1349069295	10.9419898123	7.25890035857444E-28	8.99189355486769E-27	scaffold24_cov80	6983846	6986916	+
g4286	337.5214587034	1.4743504647	0.1906258496	7.7342630474	1.0400379327785E-14	6.22488356077938E-14	scaffold13_cov84	3792316	3796705	+
g999	603.4214570534	1.4739209498	0.170494835	8.6449595384	5.38243672491715E-18	4.00428616406157E-17	scaffold3_cov78	9563178	9570034	-
g17040	23826.831847583	1.4736898741	0.1810073706	8.1416014684	3.90083426885889E-16	2.57189591052951E-15	scaffold16891_cov86	517892	529191	-
g7915	785.6105131386	1.4736884834	0.0966381687	15.2495489503	1.65774304814944E-52	4.71947812523598E-51	scaffold26_cov87	538470	539907	+
g17355	1187.3423831297	1.4733934068	0.0994324313	14.8180366061	1.1201079920403E-49	2.92580320979219E-48	scaffold16891_cov86	4498316	4501090	+
g16188	1827.2639755239	1.4733632184	0.4177431956	3.5269592275	0.0004203615	0.0009941944	scaffold16777_cov80	2825048	2829296	+
g14771	27.116229551	1.4710430831	0.3017923613	4.874354927	1.09164571558709E-06	0.000003494	scaffold266_cov83	1515611	1640810	-
g4692	1400.8112749217	1.469853247	0.1908611376	7.7011657023	1.34830510886686E-14	8.01451324327361E-14	scaffold13_cov84	9224304	9231258	-
g11449	1730.5064561689	1.4670561743	0.2555890695	5.7399018564	9.47314348677379E-09	3.67324817040912E-08	scaffold58_cov78	11086728	11092889	-
g11393	609.2345547186	1.4667319327	0.2284206076	6.4211891748	1.35213867944189E-10	6.11618966429081E-10	scaffold58_cov78	9920229	9922238	-
g5331	723.255018914	1.466448496	0.1409221399	10.4060901766	2.32578519040395E-25	2.53087538489724E-24	scaffold15_cov81	287268	293655	-
g4733	276.2401114317	1.4644669411	0.1624157085	9.0167814078	1.93696401289183E-19	1.56670821279512E-18	scaffold13_cov84	9496589	9498010	+
g8708	14.6651636966	1.4638137064	0.4063194426	3.6026179229	0.0003150284	0.0007588975	scaffold30_cov76	239063	242855	-
g2737	853.8859327744	1.4637308921	0.1499583511	9.7609161551	1.65651928019146E-22	1.55832849966997E-21	scaffold8_cov85	521801	551592	-
g15382	4.8092245957	1.4635533232	0.5646861266	2.5917996815	0.0095475346	0.0180820887	scaffold768_cov85	864	1149	+
g6979	22.8246508101	1.4632793555	0.6598710837	2.2175230764	0.0265873679	0.045984174	scaffold23_cov78	4163975	4279035	+
g14689	1766.4387486452	1.4630203685	0.1154026871	12.6775242889	7.87810410209679E-37	1.35282470176482E-35	scaffold265_cov80	277919	282980	+
g17120	927.2165163499	1.4624233424	0.1932925755	7.5658536723	3.85325614072471E-14	2.22126870421351E-13	scaffold16891_cov86	1623909	1638734	-
g633	5.3837487013	1.4623072666	0.5988922571	2.4416867129	0.0146188267	0.0266547202	scaffold3_cov78	5707888	5708308	-
g7717	21.7337508299	1.4618736403	0.37138394	3.9362866368	8.27521260626963E-05	0.0002149866	scaffold24_cov80	5896951	5904156	-
g10520	919.7122741842	1.4617691333	0.1044558692	13.9941311476	1.6928587939682E-44	3.73753279988013E-43	scaffold56_cov90	1930286	1931563	+
g3919	721.6087543402	1.4613930328	0.1083937393	13.4822642212	1.98907639503894E-41	4.04103126140775E-40	scaffold12_cov81	14048980	14050775	-
g7628	10.2335974658	1.4607821477	0.4381703615	3.3338223578	0.0008566135	0.0019316582	scaffold24_cov80	5200891	5201248	+
g12167	1113.8379088499	1.4603624243	0.2177426436	6.7068278408	1.98900687224755E-11	9.60970867715582E-11	scaffold68_cov87	663026	668609	-
g18634	2970.9320700827	1.4590421713	0.1206250818	12.0956781933	1.11319142080037E-33	1.7082093409965E-32	scaffold16910_cov83	948103	955500	-
g6015	1329.4384604666	1.4577840303	0.1238567378	11.7699210917	5.57766600861602E-32	8.03654385392377E-31	scaffold15_cov81	7245499	7247241	+
g18222	1755.1142569117	1.4567089193	0.0947564902	15.3731835751	2.47692992523688E-53	7.14566761987227E-52	scaffold16901_cov81	8999571	9002246	+
g10512	865.2276357938	1.4549690147	0.1262571709	11.523852499	1.00036086601306E-30	1.3757081316294E-29	scaffold56_cov90	1897972	1898707	-
g17178	298.3296611379	1.4534973685	0.3645931244	3.9866285768	6.70188159696427E-05	0.0001764068	scaffold16891_cov86	2441405	2467276	+
g11448	136.6948160242	1.453245481	0.2052444668	7.0805586305	1.43574503572163E-12	7.4585202295871E-12	scaffold58_cov78	11074265	11083077	+
g9756	37.1608975811	1.4524998522	0.3861409079	3.7615798341	0.0001688435	0.0004232335	scaffold53_cov81	3124217	3129300	+
g8822	711.4471074521	1.4520807155	0.1708322622	8.5000379737	1.89528685935996E-17	1.36162778130664E-16	scaffold30_cov76	1180622	1187540	+
g4299	27.4254215984	1.450791784	0.3152794677	4.6016056626	4.19246381532666E-06	1.26338359448864E-05	scaffold13_cov84	4048730	4058270	-
g5883	54.68488874	1.4507477652	0.2140154911	6.778704464	1.2125828060926E-11	5.94701548496188E-11	scaffold15_cov81	5998890	5999261	+
g13509	492.8733849449	1.450023816	0.0966884235	14.9968710214	7.69629209916328E-51	2.08587190044546E-49	scaffold111_cov84	2502800	2519932	-
g853	3318.2986816698	1.4498323978	0.1007213362	14.3944913086	5.60356545765128E-47	1.34963797349219E-45	scaffold3_cov78	8024553	8028788	+
g7937	196.4461879502	1.4495320163	0.1339395014	10.8222891788	2.69949225026484E-27	3.25392835589026E-26	scaffold26_cov87	824900	827170	+
g255	1367.2559458804	1.448965604	0.6116597769	2.3689077798	0.0178407013	0.0319371186	scaffold3_cov78	514827	521353	-
g11737	72.6749176433	1.4483854557	0.2497456818	5.7994414375	6.65361690507229E-09	2.61987426938576E-08	scaffold63_cov78	716499	716941	-
g8945	749.336271363	1.4466838744	0.1304494091	11.0899994407	1.40288641822337E-28	1.79254640564722E-27	scaffold30_cov76	2655303	2661143	-
g9285	170.6376589884	1.4465715248	0.2017781814	7.1691176672	7.54826598415297E-13	4.0012898736739E-12	scaffold51_cov83	2739676	2740200	+
g17815	558.3657258506	1.445786738	0.0953693703	15.1598645718	6.52036439202781E-52	1.81257752756542E-50	scaffold16901_cov81	4542058	4544420	+
g18308	17.9507260974	1.445411547	0.3635254082	3.9760949697	7.00561574606802E-05	0.0001838797	scaffold16901_cov81	9810042	9820863	-
g17621	536.5948396833	1.4418347779	0.1868443465	7.7167696276	1.19315021916784E-14	7.11832543439198E-14	scaffold16901_cov81	2400440	2401629	+
g13331	186.2402118006	1.4418305549	0.2025902641	7.116978506	1.10318681977966E-12	5.777156633473E-12	scaffold95_cov87	2576894	2581707	-
g193	1937.7853576448	1.4414819531	0.2493272518	5.7814857495	7.40437542872622E-09	0.000000029	scaffold1_cov76	1119184	1120917	+
g12360	15.9655284601	1.4398652552	0.4045139145	3.5594949977	0.0003715686	0.0008857333	scaffold69_cov74	67614	67941	+
g4729	109.8223009517	1.4376387853	0.224156074	6.4135615866	1.42158647281545E-10	6.42361141318835E-10	scaffold13_cov84	9469257	9472899	-
g8425	79.8349506686	1.4374594887	0.4698708431	3.059265136	0.0022188069	0.0046821441	scaffold27_cov79	6584545	6586489	+
g11090	1745.2881047024	1.4356233306	0.2153318949	6.6670259484	2.61038955247374E-11	1.25002128993781E-10	scaffold58_cov78	4600747	4601262	+
g9134	264.3143977752	1.4322484898	0.2167186024	6.6087934945	3.87464752929929E-11	1.82978080121366E-10	scaffold43_cov87	535239	543226	+
g1031	871.646757662	1.4298880882	0.1240694126	11.524904151	9.88221156564736E-31	1.36045461871934E-29	scaffold3_cov78	9961419	9963734	-
g17553	448.991682042	1.4297410532	0.2723887813	5.2488984536	0.000000153	5.38610034866902E-07	scaffold16901_cov81	662151	664965	+
g1256	539.7663788037	1.4285650183	0.1808066894	7.9010628578	2.76535145028731E-15	1.72761272991482E-14	scaffold5_cov82	364180	365331	-
g2114	4565.1159003331	1.4285193693	0.1285225726	11.1149297783	1.06134100719323E-28	1.3655430084621E-27	scaffold6_cov81	2374030	2392105	+
g5174	4234.2852297369	1.4273791944	0.2036643976	7.0084865644	2.40909751775503E-12	1.23421089090354E-11	scaffold13_cov84	16079118	16083081	-
g5881	187.7071574837	1.4270596513	0.1773348662	8.047259299	8.46686714396318E-16	5.49035311003646E-15	scaffold15_cov81	5947080	5997962	-
g12787	723.0038428259	1.427027572	0.142718037	9.9989293692	1.54053526480439E-23	1.53486023082814E-22	scaffold94_cov84	221479	223596	+
g1963	2319.223237046	1.4259044542	0.0937196159	15.214578517	2.83036421853853E-52	7.93602338770349E-51	scaffold6_cov81	319039	321997	+
g11059	43.6050161373	1.4257106133	0.2716999148	5.2473723243	1.54283898991713E-07	5.42500968773137E-07	scaffold58_cov78	4241947	4277147	+
g16843	810.1102425582	1.4254347646	0.1364168474	10.4491108807	1.47905287530813E-25	1.62308236916738E-24	scaffold16777_cov80	11465385	11480848	+
g5293	832.193383818	1.4197629107	0.1187716164	11.9537222281	6.2081102605834E-33	9.28498702798314E-32	scaffold14_cov85	3202054	3211164	-
g4131	1400.741660899	1.4183782377	0.1065470284	13.3122270859	1.96534745944792E-40	3.87164502557707E-39	scaffold13_cov84	1078468	1083324	+
g3218	624.7469969812	1.4177786749	0.4126900123	3.4354567176	0.0005915559	0.0013664732	scaffold12_cov81	5151390	5152859	+
g9140	11.1532274088	1.4177082411	0.5196439986	2.7282297978	0.0063675233	0.0124887728	scaffold43_cov87	626358	627468	-
g6333	296.9711456938	1.4176644166	0.1648684874	8.5987591635	8.05825898390442E-18	5.93376733573722E-17	scaffold20_cov75	1409626	1411211	-
g504	2890.667352668	1.4172770625	0.1258417241	11.2623779816	2.01253564573274E-29	2.65515627570147E-28	scaffold3_cov78	3907274	3912510	-
g7390	504.9764029805	1.4157722987	0.1852923066	7.6407505798	2.15959056566097E-14	1.27146506682135E-13	scaffold24_cov80	1685349	1689440	-
g10443	4751.3555158649	1.4153339375	0.343937521	4.1150902444	3.87027962219605E-05	0.000105223	scaffold56_cov90	1010397	1014653	+
g608	341.4663532322	1.4152523219	0.2810514456	5.0355632173	4.76445852104711E-07	1.58880556178355E-06	scaffold3_cov78	5435899	5441026	-
g10873	255.4074321746	1.4139959633	0.1808114572	7.8202785671	5.27065694443768E-15	3.22905466978244E-14	scaffold58_cov78	1867308	1871669	+
g4350	12.6572618061	1.4138734006	0.3764872949	3.755434565	0.000173041	0.0004330027	scaffold13_cov84	4875080	4893313	+
g7531	44.4517579781	1.4130552186	0.4971507172	2.8423075128	0.0044788268	0.0090034266	scaffold24_cov80	4678581	4682553	+
g1030	156.5712449034	1.4129414453	0.1567616915	9.0133082394	1.99932353712866E-19	1.61513491966424E-18	scaffold3_cov78	9956627	9961127	+
g11141	363.2909323348	1.41102679	0.175533246	8.0385159038	9.09330594725528E-16	5.88187831625651E-15	scaffold58_cov78	5440802	5442950	-
g10918	1141.667084231	1.4106616943	0.1793940986	7.8634788158	3.73609555603847E-15	2.31071903327735E-14	scaffold58_cov78	2664052	2668776	-
g17319	2544.6467137722	1.410165882	0.3151834098	4.4741120192	0.000007673	2.24853839449023E-05	scaffold16891_cov86	4144175	4188144	-
g12086	5.6268752146	1.4056309682	0.5178968261	2.7141138877	0.0066453316	0.0129982967	scaffold64_cov75	2336547	2359421	+
g4655	411.1536741841	1.4054095105	0.1262130132	11.1352187468	8.45372058940877E-29	1.08983317469419E-27	scaffold13_cov84	8865408	8868903	-
g13962	132.1202861616	1.4050587972	0.4503842972	3.1196886878	0.0018104227	0.0038879912	scaffold115_cov79	5399753	5404306	+
g17116	26.9291647566	1.4033511282	0.3189827279	4.3994580446	1.08521554896836E-05	3.13281482248325E-05	scaffold16891_cov86	1582868	1605642	-
g655	230.2220777505	1.4029465213	0.1987713781	7.0580912323	1.6880522383277E-12	8.7134370409424E-12	scaffold3_cov78	6008106	6009468	-
g10307	31.8933980618	1.4005863966	0.2593772283	5.3998047788	6.67134544882619E-08	2.41852573629326E-07	scaffold55_cov86	538197	540271	-
g272	2198.3199219435	1.3981214191	0.1560622323	8.958742921	3.28400806148192E-19	2.60911827748827E-18	scaffold3_cov78	632093	632685	-
g9395	113.2542113161	1.3953738656	0.356162653	3.9177995045	0.000089361	0.0002316	scaffold51_cov83	4354465	4359965	-
g17370	159.9521059855	1.3953547303	0.1755529112	7.9483428709	1.89022890530887E-15	1.19294854879532E-14	scaffold16891_cov86	4635021	4635441	-
g18211	743.8604201174	1.3945702985	0.1900841881	7.3365928676	2.19099802966693E-13	1.20507114904886E-12	scaffold16901_cov81	8890004	8913248	-
g13487	193.3316876775	1.3938909599	0.1430653387	9.7430374983	1.97559080207124E-22	1.85579738006432E-21	scaffold111_cov84	1771623	1773575	-
g6961	183.2065019887	1.3938110022	0.1750870424	7.9606747784	1.71103575085561E-15	1.08354468866378E-14	scaffold23_cov78	3926533	3928345	-
g6454	2987.2887439221	1.392331124	0.1357658935	10.2553821764	1.11932334664428E-24	1.18331072362672E-23	scaffold20_cov75	2394641	2414325	-
g16411	306.8854526379	1.391867597	0.2166913462	6.4232726465	1.3337528993146E-10	6.03933733481064E-10	scaffold16777_cov80	5314579	5315089	-
g16182	964.5271344471	1.3917884737	0.1852001476	7.5150505632	5.68889427981862E-14	3.26062805918787E-13	scaffold16777_cov80	2766337	2771953	-
g12417	193.6080757404	1.3913725952	0.191938597	7.249050567	4.1970318656021E-13	2.27688540239225E-12	scaffold69_cov74	303071	306983	-
g10589	475.7241852671	1.391120179	0.0807893226	17.2191093382	1.90903347276857E-66	7.53284879741081E-65	scaffold57_cov85	1164331	1166605	-
g18414	29.2784993365	1.3902061889	0.3345272939	4.1557332214	3.24245996487228E-05	8.88238346992446E-05	scaffold16901_cov81	10513611	10523634	-
g3509	233.639262121	1.3878687122	0.2116094006	6.5586344867	5.43027210282949E-11	2.53035866614976E-10	scaffold12_cov81	8442777	8448350	-
g18289	988.3504782704	1.3869684288	0.1147512645	12.0867376508	1.2411801260846E-33	1.89787990539816E-32	scaffold16901_cov81	9655116	9656880	+
g9333	656.445784309	1.3867301347	0.1384016339	10.0196081205	1.24997570344312E-23	1.25500267456293E-22	scaffold51_cov83	3216298	3220321	+
g1346	79.5935462728	1.3866859106	0.4636626576	2.9907215685	0.0027831914	0.0057717876	scaffold5_cov82	1599344	1599650	-
g10728	33.9342152618	1.3861794466	0.4412793787	3.1412740174	0.0016821457	0.0036323379	scaffold58_cov78	703491	704148	+
g7548	443.9628148056	1.3846788421	0.2147210735	6.4487328601	1.1278916621303E-10	5.12685208605588E-10	scaffold24_cov80	4841019	4847011	-
g10270	43.4689484834	1.3836441122	0.3920061652	3.529648855	0.0004161115	0.0009850401	scaffold53_cov81	10780619	10781027	-
g3448	734.6985015132	1.3807881557	0.1631736753	8.4620767015	2.62657666414576E-17	1.86941986041339E-16	scaffold12_cov81	7843031	7846603	-
g18478	438.9604840929	1.380575116	0.1652317878	8.3553844839	6.52199304312341E-17	4.52530805375885E-16	scaffold16902_cov85	597406	611840	+
g9170	1081.5044658097	1.3794587778	0.184107216	7.4926926173	6.74747990717245E-14	3.85036413867749E-13	scaffold51_cov83	418764	420090	+
g13900	11.0178287133	1.3782814927	0.5241313504	2.6296490215	0.0085473061	0.0163659572	scaffold115_cov79	4336089	4337730	+
g2513	233.9335190637	1.376710596	0.2212622423	6.2220764907	4.90617726152193E-10	2.12460384562432E-09	scaffold6_cov81	9177322	9179648	-
g9106	192.2409504359	1.3757139034	0.1825825831	7.5347488233	4.89275695285184E-14	2.81301021974856E-13	scaffold37_cov83	1512100	1595500	-
g16476	1441.5196819024	1.374881528	0.1289906647	10.6587676803	1.58686076294515E-26	1.83442799862457E-25	scaffold16777_cov80	6262017	6264389	+
g1417	1060.8662112204	1.3734001154	0.3365215113	4.0811658971	4.48103558311733E-05	0.0001205404	scaffold5_cov82	2441919	2462832	-
g13911	22.7269744019	1.3732351981	0.4065009598	3.3781843926	0.0007296614	0.0016632948	scaffold115_cov79	4470825	4550791	+
g17256	125.6635123704	1.3708418318	0.2809321434	4.8796190251	1.06290961031517E-06	3.40624353520404E-06	scaffold16891_cov86	3185166	3194223	+
g1845	11.6786561952	1.3703913605	0.3807601989	3.5990929843	0.000319329	0.0007684021	scaffold5_cov82	8785090	8819084	+
g6247	319.3388492754	1.3701556363	0.3463072738	3.9564737438	7.6064244235021E-05	0.000198366	scaffold20_cov75	669533	686539	-
g13498	243.5721804572	1.3694956254	0.2291447674	5.976552032	2.27909783013344E-09	9.32763178776557E-09	scaffold111_cov84	2275466	2358435	-
g7140	1940.553229042	1.3692212505	0.2889765944	4.7381735307	2.15653108356468E-06	6.68323860750457E-06	scaffold23_cov78	5444556	5459593	+
g1690	2530.0894430307	1.3685042257	0.0828647285	16.5149183589	2.86548482066223E-61	9.99992579081641E-60	scaffold5_cov82	6658063	6661215	+
g4718	552.4083106906	1.3666507329	0.2052714095	6.6577743897	2.7800507407182E-11	1.32825271503127E-10	scaffold13_cov84	9415926	9416635	+
g8461	1088.0576161059	1.3655977337	0.2081224006	6.5615125042	5.32647077764217E-11	2.48645248598887E-10	scaffold27_cov79	6916702	6917924	+
g18666	869.9775243644	1.3651176999	0.1641091998	8.3183496228	8.9196573546984E-17	6.13971324383323E-16	scaffold16914_cov86	4457	152393	+
g2508	121.8586622643	1.3637249418	0.2462708752	5.5374998788	3.06819906834417E-08	1.14392189274107E-07	scaffold6_cov81	9156273	9160705	-
g6127	90.2530890329	1.3625491411	0.2433497181	5.5991400027	2.15417777209979E-08	8.12715368712569E-08	scaffold15_cov81	9210588	9282365	+
g16615	3861.1142228741	1.3578379571	0.1216813321	11.1589669032	6.47394913812656E-29	8.39608468642947E-28	scaffold16777_cov80	7728797	7733544	-
g5912	363.5071555001	1.3556340348	0.158378297	8.5594684392	1.13389101866803E-17	8.24659563268817E-17	scaffold15_cov81	6310004	6311390	-
g6122	29.5008617793	1.3544365389	0.2588842384	5.2318231004	1.67846340394885E-07	5.87484818281586E-07	scaffold15_cov81	9121206	9122897	-
g4588	69.782662583	1.3536480544	0.4136740562	3.2722575518	0.0010669234	0.0023696833	scaffold13_cov84	8241516	8255155	-
g15330	1470.565864911	1.3535478592	0.1246332665	10.8602454027	1.78269494059167E-27	2.17304654636254E-26	scaffold546_cov84	86556	93925	+
g1697	59.7859532483	1.3531671292	0.2708109294	4.9967227405	5.8312813522795E-07	1.92185058429278E-06	scaffold5_cov82	6768411	6777089	-
g14715	2902.8831233051	1.3499917563	0.0734607869	18.3770391385	2.00624616065122E-75	9.40255872114591E-74	scaffold266_cov83	252356	254339	-
g14716	876.0187523786	1.348050428	0.1023957658	13.1650993269	1.39354249218672E-39	2.64875089803338E-38	scaffold266_cov83	254511	255470	-
g4444	636.0718495748	1.3477786471	0.1249562515	10.7860041507	4.00841411957805E-27	4.79164199819174E-26	scaffold13_cov84	6443206	6447007	-
g8232	34.3249902553	1.3457825232	0.3803588089	3.5381920744	0.0004028769	0.0009558018	scaffold27_cov79	3505785	3506232	-
g10518	156.0773757533	1.3457812605	0.2597224417	5.1816133097	0.00000022	7.60253772180353E-07	scaffold56_cov90	1924009	1926540	+
g5909	1857.9389306262	1.3451606523	0.176224418	7.6332251097	2.28952588958073E-14	1.34491516282973E-13	scaffold15_cov81	6285930	6287012	-
g13173	1446.4112084634	1.344936787	0.1596217047	8.4257763668	3.58366060728048E-17	2.52021029272563E-16	scaffold95_cov87	1075962	1077679	+
g7339	1269.6071980229	1.3444981855	0.1371697157	9.801713001	1.10692273145148E-22	1.05352425950902E-21	scaffold24_cov80	785632	786905	+
g9175	10901.8185891652	1.342654397	0.1760731675	7.6255480394	2.42999795957274E-14	1.42100150951231E-13	scaffold51_cov83	448859	450664	-
g16185	464.5106708429	1.3419280373	0.1522702772	8.8128035377	1.2205434262631E-18	9.4541138184651E-18	scaffold16777_cov80	2791570	2794522	-
g10596	600.3551421393	1.3418922748	0.1404499376	9.554239023	1.24495463850234E-21	1.12470432268875E-20	scaffold57_cov85	1207879	1209122	+
g8756	1367.285566199	1.341804316	0.1961527577	6.8406089812	7.88572296304997E-12	3.90883755274207E-11	scaffold30_cov76	768356	769376	-
g12914	160.2963069724	1.3417041415	0.1455137421	9.2204634553	2.95818829179287E-20	2.49533465913288E-19	scaffold94_cov84	1662102	1664335	+
g17213	58.9638353349	1.3409671798	0.2658140422	5.0447567355	4.54098730129795E-07	1.51662200014021E-06	scaffold16891_cov86	2737490	2746059	-
g17354	21.3147897476	1.3404257365	0.5227712585	2.5640769549	0.0103450605	0.0194693499	scaffold16891_cov86	4497643	4498234	-
g4374	82.5500194606	1.3402617134	0.2558362408	5.2387484636	1.61669209762008E-07	5.67294663225002E-07	scaffold13_cov84	5070798	5073758	+
g9687	63.436770481	1.3398590903	0.2176650081	6.1556016844	7.47929883132597E-10	3.18766439357432E-09	scaffold53_cov81	2208405	2210909	-
g3059	514.4621741244	1.3394800111	0.1611533162	8.3118364725	9.42322231220462E-17	6.47603345987509E-16	scaffold12_cov81	2312461	2313965	+
g6702	480.6202710589	1.336986196	0.1785424507	7.488337877	6.97512757956255E-14	3.97328241500136E-13	scaffold22_cov71	788013	795628	-
g8092	629.062610632	1.3367992937	0.110025174	12.1499402818	5.74075129772554E-34	8.95750400806165E-33	scaffold27_cov79	1465043	1468335	-
g4535	1890.2836223761	1.3366359427	0.2107379746	6.3426439636	2.25854984600141E-10	0.000000001	scaffold13_cov84	7398653	7405595	+
g13228	2693.6739280851	1.3365566826	0.1369150619	9.7619404631	1.63987010303645E-22	1.54378489322837E-21	scaffold95_cov87	1541402	1546264	+
g10175	10.4425911249	1.3365438851	0.5684326787	2.3512791139	0.018708994	0.0333626594	scaffold53_cov81	9684548	9688086	+
g7902	1025.9976401521	1.3356348903	0.160120772	8.3414217503	7.34025930121157E-17	5.07408126987905E-16	scaffold26_cov87	441857	448880	+
g15831	557.4602598089	1.3352531884	0.2967061712	4.5002541845	6.78722525626249E-06	1.99890558704174E-05	scaffold16646_cov83	85900	178523	-
g3606	526.9768679783	1.3344404009	0.2320923166	5.749610416	8.94493209822148E-09	3.47673977542249E-08	scaffold12_cov81	9519045	9521644	+
g4975	432.0019079903	1.3313509512	0.135103136	9.8543304828	6.56527813885969E-23	6.30869287925067E-22	scaffold13_cov84	12453024	12458219	+
g1133	6127.4329788182	1.3293425837	0.2933501654	4.5315896853	5.85414735567782E-06	1.73552274426603E-05	scaffold3_cov78	10598699	10601338	-
g11763	2699.5558977839	1.3276624618	0.1165105559	11.395211804	4.41754424380051E-30	5.94285589357702E-29	scaffold63_cov78	794027	800623	+
g1725	370.7990919465	1.3245748352	0.1377612234	9.6150048811	6.91060730743138E-22	6.32676333322103E-21	scaffold5_cov82	7170964	7172349	+
g3086	5.968919224	1.3245454407	0.5535048792	2.3930149317	0.016710561	0.0300549325	scaffold12_cov81	3029018	3029593	+
g4119	5.4917329192	1.32349425	0.5281247232	2.5060259287	0.0122096666	0.0226955744	scaffold13_cov84	865399	866899	-
g1722	51.719658969	1.3229375412	0.2414676804	5.4787354531	4.28376272753942E-08	1.58167826305224E-07	scaffold5_cov82	7102323	7127183	-
g2948	387.2991837063	1.3228997605	0.1515210601	8.7307979491	2.52882089141155E-18	1.91200657031478E-17	scaffold12_cov81	401175	402131	-
g9799	429.2983093054	1.3226498033	0.1987243772	6.6556998283	2.81955180859505E-11	1.34521946266744E-10	scaffold53_cov81	3763263	3763817	+
g9050	115.2981843219	1.3194844386	0.1907001002	6.9191596485	4.54330627352209E-12	2.28697952861046E-11	scaffold30_cov76	4144340	4146151	-
g1637	231.2655774657	1.3184385449	0.1701865287	7.7470206058	9.40736953596301E-15	5.66712163878756E-14	scaffold5_cov82	5909212	5915606	+
g14748	229.2616369567	1.3157015224	0.1997470211	6.5868392691	4.4928819868827E-11	2.10793617469141E-10	scaffold266_cov83	989945	990653	+
g16269	2321.0351036994	1.3154509695	0.3666299082	3.5879532464	0.000333284	0.0008000542	scaffold16777_cov80	3483960	3486561	-
g15986	3357.3773759425	1.3139679724	0.1873111771	7.0148935718	2.30124058767403E-12	1.18081839166736E-11	scaffold16777_cov80	819982	823177	-
g7003	223.7173923637	1.3115345514	0.1978309208	6.629573101	3.36659080815825E-11	1.59857651322277E-10	scaffold23_cov78	4529921	4530266	+
g11572	21.7233735664	1.3110293825	0.4273309232	3.0679487752	0.0021553356	0.0045637852	scaffold60_cov86	1240324	1242825	-
g49	231.2102958887	1.3106965583	0.1111240436	11.7948961898	4.1471170155585E-32	6.02213345592622E-31	scaffold1_cov76	298663	304491	+
g13174	144.079720842	1.3106253207	0.1974585754	6.6374697498	3.19113422793354E-11	1.5180397415549E-10	scaffold95_cov87	1079367	1082116	-
g16162	1636.9362778401	1.3105339583	0.2507308665	5.2268552994	1.7241732834559E-07	6.02833761535806E-07	scaffold16777_cov80	2580726	2581892	+
g12295	1151.63297847	1.3101184004	0.2082340183	6.2915675889	3.14275920648614E-10	1.3825584553915E-09	scaffold68_cov87	2731800	2770899	+
g18312	1093.7415755343	1.3096938179	0.2789553867	4.6949938251	2.66614777871329E-06	8.17669040001322E-06	scaffold16901_cov81	9838263	9839206	+
g618	166.9284966349	1.3074843402	0.3004069601	4.352376988	1.34669435395832E-05	3.84744412479905E-05	scaffold3_cov78	5565695	5580438	+
g2144	223.7184867822	1.3071882527	0.2880995932	4.5372790653	5.69846786839903E-06	1.69091451125843E-05	scaffold6_cov81	2888589	2891796	+
g12432	636.3002022262	1.3066638316	0.1035824178	12.6147261211	1.75165533264571E-36	2.9881720799483E-35	scaffold69_cov74	400216	401901	-
g17352	2504.7377264628	1.3065882612	0.1470670651	8.8843022773	6.43231769499002E-19	5.04557995869248E-18	scaffold16891_cov86	4494774	4495918	+
g6314	452.1611392402	1.3043425185	0.1538792142	8.4764048559	2.32259514368191E-17	1.65852201074139E-16	scaffold20_cov75	1314290	1316186	-
g2654	408.7861018688	1.3037655587	0.1626613805	8.0152126766	1.09946600473149E-15	7.06247781960621E-15	scaffold6_cov81	11296741	11298683	+
g13991	1832.0949806622	1.3036211914	0.1493026343	8.7314011401	2.51536831583976E-18	1.90294355922096E-17	scaffold115_cov79	5693648	5713083	-
g18261	929.6804501532	1.3035086178	0.1647980296	7.9097342402	2.57938936537299E-15	1.61610196627761E-14	scaffold16901_cov81	9440895	9442276	-
g6640	165.0118687274	1.3027026053	0.2328411747	5.5948120299	2.20860921872978E-08	8.3228345072714E-08	scaffold22_cov71	370605	371094	-
g12909	695.0699197674	1.3022882519	0.1504355324	8.6567862753	4.85251336513341E-18	3.61834167180712E-17	scaffold94_cov84	1650033	1651856	-
g12586	5161.5086026978	1.3018466886	0.0889010346	14.6437743403	1.47639633485461E-48	3.70726832090571E-47	scaffold75_cov84	1083992	1085437	+
g12053	491.1602448377	1.3010227441	0.1770980032	7.3463433851	2.03702651371935E-13	1.12243965199935E-12	scaffold64_cov75	1710168	1718831	-
g11685	435.9821228016	1.2993616254	0.1275144674	10.189915321	2.19955716934352E-24	2.28254605694785E-23	scaffold63_cov78	490499	495466	-
g11975	596.7141751831	1.2973956892	0.1443860052	8.9856055474	2.57313405429239E-19	2.06327524971116E-18	scaffold64_cov75	933409	936088	+
g13585	436.6352941447	1.297033149	0.1508838482	8.596235876	8.23734039042238E-18	6.06219687916459E-17	scaffold114_cov76	394333	396042	-
g13250	66.6860031933	1.2966641252	0.2832764686	4.5773802941	4.70835054341766E-06	1.41130932243473E-05	scaffold95_cov87	1654041	1656137	+
g4706	664.1326280952	1.2941250334	0.0950504148	13.615143463	3.25505920523262E-42	6.77198375037338E-41	scaffold13_cov84	9350724	9352661	-
g18209	2765.3812061416	1.2933058858	0.1578463453	8.1934484034	2.53846304606224E-16	1.70306600847442E-15	scaffold16901_cov81	8870092	8886059	-
g9874	43.0185151393	1.2931188266	0.2381976432	5.4287641534	5.67456115332001E-08	2.07221245829537E-07	scaffold53_cov81	4841253	4841634	-
g8593	100.779365694	1.2930367036	0.1791673706	7.2169206899	5.31779697004251E-13	2.85743544143592E-12	scaffold27_cov79	8593972	8595815	+
g5483	2536.228553944	1.2930318063	0.0923688521	13.9985696177	1.59039490296484E-44	3.5232946468071E-43	scaffold15_cov81	1358853	1362021	-
g89	930.7448629908	1.2928443808	0.1625195132	7.9550101705	1.79116794018908E-15	1.13208092500169E-14	scaffold1_cov76	501408	503354	-
g18142	2840.6024014714	1.2925689359	0.2662052653	4.8555348237	1.20062251552828E-06	3.82764609017706E-06	scaffold16901_cov81	8252463	8268518	+
g8471	691.9858931183	1.292334474	0.1322256141	9.7737074801	1.46009022783631E-22	1.37753570768685E-21	scaffold27_cov79	6963222	6965620	+
g7087	88.7573006735	1.2908968175	0.2468499963	5.2294787807	0.00000017	5.94822678409925E-07	scaffold23_cov78	5093820	5097069	-
g14201	47.732438534	1.2898989126	0.308346941	4.1832713123	2.87344125306294E-05	7.91996058328303E-05	scaffold118_cov87	705689	709182	+
g2507	27.7087071694	1.2897299495	0.2977214569	4.3320020094	0.000014776	4.20384623314925E-05	scaffold6_cov81	9153905	9155895	-
g12789	1942.4054243369	1.2892437334	0.1572025905	8.2011608659	2.3807668960161E-16	1.60223513966206E-15	scaffold94_cov84	225639	231754	+
g9070	552.850707392	1.2874104073	0.20792216	6.1917902709	5.94846687433081E-10	2.55789986626574E-09	scaffold32_cov86	229054	232426	-
g8936	125.529945376	1.2869145716	0.5073037938	2.5367730093	0.011187947	0.0209342646	scaffold30_cov76	2594118	2595766	-
g8255	276.0213178967	1.28520647	0.147157438	8.7335474667	2.46807074995271E-18	1.87043166817782E-17	scaffold27_cov79	3717833	3720225	+
g7385	884.1554175398	1.284334937	0.1764767068	7.2776456474	3.39696179096984E-13	1.84825473471796E-12	scaffold24_cov80	1590555	1598268	+
g11972	6167.9906525709	1.2842672699	0.1262708852	10.1707315022	2.67889182233499E-24	2.77552862231068E-23	scaffold64_cov75	916015	928272	-
g12233	87.339084791	1.2840729457	0.22204939	5.7828258189	7.34561106958265E-09	2.88098860741154E-08	scaffold68_cov87	1656547	1660447	-
g203	2172.243438743	1.2839777996	0.2379237895	5.3965927594	6.79183057896162E-08	2.45808599319988E-07	scaffold1_cov76	1144276	1147043	+
g7632	5.0188146004	1.2839345894	0.586104121	2.1906254255	0.0284789097	0.0489232772	scaffold24_cov80	5223351	5223809	+
g6128	71.0011802008	1.2804842203	0.1959073805	6.5361714138	6.31135773509679E-11	2.92726138324496E-10	scaffold15_cov81	9282530	9283040	+
g1689	1217.6269886728	1.2800239312	0.2087590606	6.1315850318	8.70078094029359E-10	3.69008618643879E-09	scaffold5_cov82	6655697	6656604	-
g7527	53.7845789512	1.2797536335	0.3556580619	3.5982697163	0.0003203413	0.0007704096	scaffold24_cov80	4639893	4641907	-
g11376	14075.2384362096	1.2779227169	0.1696083414	7.5345511075	4.90017563042532E-14	2.81602833263309E-13	scaffold58_cov78	9520119	9522282	-
g15999	438.4921806494	1.2777828346	0.1352288041	9.4490433689	3.41941396172134E-21	3.01363421935278E-20	scaffold16777_cov80	870613	873849	-
g6001	746.8866900206	1.2776795714	0.1779921961	7.1782898321	7.05887959379698E-13	3.74799079291094E-12	scaffold15_cov81	7075237	7081236	+
g12016	2505.7975091384	1.2772800869	0.1808637955	7.0621103751	1.6399263812722E-12	8.47175657846228E-12	scaffold64_cov75	1244004	1255691	-
g2130	2702.5105462533	1.2764427371	0.2317158389	5.5086555297	3.61584687448148E-08	1.34231982054671E-07	scaffold6_cov81	2670452	2674258	+
g11596	1629.3499035029	1.276414245	0.3712346755	3.4382947747	0.0005853901	0.0013531934	scaffold63_cov78	96059	99390	-
g908	170.4883171533	1.2758401954	0.1628767063	7.8331654954	4.75737434118905E-15	2.92148692986359E-14	scaffold3_cov78	8580072	8581648	+
g10516	1744.4162466464	1.2738424858	0.1278739252	9.9617062946	2.24181614020598E-23	2.20981451269203E-22	scaffold56_cov90	1914881	1918166	+
g2945	123.9961282765	1.2729839314	0.3481606783	3.6563116132	0.0002558703	0.0006249686	scaffold12_cov81	352126	387797	+
g9343	104.5433115745	1.2724017702	0.2149421491	5.9197406168	3.22449762152174E-09	0.000000013	scaffold51_cov83	3376648	3377901	-
g4582	531.6228666749	1.271922775	0.0947637535	13.4220387906	4.49183307741631E-41	9.05481009487866E-40	scaffold13_cov84	8191665	8195797	-
g18132	126.7294389856	1.2699526738	0.1504116595	8.4431797265	3.08819718357702E-17	2.18717816896873E-16	scaffold16901_cov81	8209941	8210689	+
g15574	362.948832876	1.2685240665	0.1585896111	7.9987841444	1.25653772097487E-15	8.02768006714646E-15	scaffold1188_cov88	113453	114008	-
g2195	2109.8814623545	1.2675330608	0.128199933	9.887158526	4.73270471946689E-23	4.57823939404763E-22	scaffold6_cov81	4143822	4146312	-
g13742	979.6237511689	1.2668547466	0.1388530892	9.123705882	7.25984028135073E-20	6.01066623293975E-19	scaffold115_cov79	2265176	2266481	-
g8908	523.0410510656	1.2666102439	0.1096213379	11.554413292	7.01247536402771E-31	9.73646579420403E-30	scaffold30_cov76	2376603	2380828	-
g1612	331.9627709999	1.2652751463	0.1744029264	7.2548963051	4.01969665061838E-13	2.1834184903066E-12	scaffold5_cov82	5663991	5665051	-
g8612	500.5277924519	1.2650372453	0.1763585961	7.1730965963	7.3320079933705E-13	3.88824051347777E-12	scaffold27_cov79	8850420	8851446	+
g7373	3325.0823556635	1.2642979307	0.1146623866	11.0262656137	2.854743104011E-28	3.59111191630531E-27	scaffold24_cov80	1526602	1530045	+
g9788	2376.4084090162	1.2633208628	0.0910948019	13.8681992389	9.87242694747668E-44	2.1360641105357E-42	scaffold53_cov81	3716225	3719223	+
g4271	380.7080678716	1.2631608521	0.1871855386	6.7481754288	1.4971586599277E-11	7.30680967036897E-11	scaffold13_cov84	3685649	3687757	+
g13079	147.1245206571	1.2630390204	0.3167229999	3.987834861	6.66790502202814E-05	0.0001757012	scaffold95_cov87	211716	212502	+
g11451	75.4502897958	1.2620152278	0.1986492471	6.3529826893	2.11179489677723E-10	9.40168770574829E-10	scaffold58_cov78	11107025	11112190	+
g12465	1707.1143158467	1.2612827818	0.1423503584	8.8604117042	7.97194803197438E-19	6.2269452076469E-18	scaffold69_cov74	758606	761670	+
g10310	619.3342488227	1.2598808811	0.1190033313	10.5869379186	3.42616537911136E-26	3.87780984756963E-25	scaffold55_cov86	550700	551616	-
g17179	335.3256653995	1.2592180241	0.1660694877	7.5824767197	3.39019931991585E-14	1.96129980263581E-13	scaffold16891_cov86	2468153	2468887	+
g1966	39.3037735774	1.2591697087	0.1976067997	6.3720970681	1.86460804062582E-10	8.34126174479819E-10	scaffold6_cov81	334913	338037	-
g11699	121.6318812152	1.2588688543	0.2405857695	5.2325158583	1.67218301895572E-07	5.85444443152188E-07	scaffold63_cov78	568618	569901	+
g7445	309.6588013266	1.2586576798	0.3917034671	3.2132921597	0.0013122273	0.0028800229	scaffold24_cov80	2869840	2875800	+
g5880	110.1565554541	1.2578130656	0.2103648039	5.9791991924	2.24237224215979E-09	9.18601339467291E-09	scaffold15_cov81	5943055	5947007	+
g6859	317.0678504517	1.2575184429	0.1274142493	9.8695275423	5.64297687948952E-23	5.43853940976488E-22	scaffold23_cov78	2712758	2717508	+
g15906	440.2382956998	1.2573664616	0.3237307379	3.8839884951	0.0001027568	0.0002641561	scaffold16777_cov80	283734	284319	-
g2440	1496.1321795432	1.2571565976	0.1040962593	12.0768662255	1.39952580131698E-33	2.12996998273119E-32	scaffold6_cov81	8081265	8083037	-
g4290	212.7255764604	1.2568401177	0.285938232	4.3954951699	1.10520521697256E-05	3.18697781580137E-05	scaffold13_cov84	3821560	3856432	-
g7073	2210.5745534511	1.2557095198	0.1521423917	8.2535150498	1.53802496456663E-16	1.04482679696515E-15	scaffold23_cov78	4986725	4992827	-
g5201	509.9213819649	1.2553878554	0.1504529055	8.3440585703	7.17834097544309E-17	4.96744256626877E-16	scaffold14_cov85	23245	50160	+
g2142	231.6303345317	1.2546656182	0.1252972333	10.01351415	1.32944500746643E-23	1.33170178139886E-22	scaffold6_cov81	2881679	2885058	+
g12458	105.5950421696	1.2535512028	0.3396026671	3.6912289686	0.0002231731	0.0005504909	scaffold69_cov74	634671	736920	+
g13109	3507.856288908	1.2528744826	0.1034182887	12.1146317334	8.83601100492038E-34	1.36234079413155E-32	scaffold95_cov87	473555	479175	+
g16826	3131.3494956562	1.2524569531	0.1073623938	11.6656951224	1.90838028874442E-31	2.68996665672965E-30	scaffold16777_cov80	11214251	11215642	-
g17487	612.7089989212	1.2523579945	0.1056942142	11.8488793675	2.18087695985448E-32	3.19911239467015E-31	scaffold16900_cov86	1172736	1180195	+
g11120	1313.8168822919	1.2520146055	0.1544368497	8.1069680438	5.18985031390835E-16	3.39418825063769E-15	scaffold58_cov78	5044879	5070840	-
g258	701.4402048367	1.2518054217	0.3151916732	3.9715688207	7.14008670260593E-05	0.0001871444	scaffold3_cov78	538476	543088	+
g5317	84.4669567493	1.2517165625	0.2525126521	4.9570449318	7.15734289949349E-07	2.33283016623712E-06	scaffold15_cov81	200540	203738	+
g2523	2341.691749996	1.2501982556	0.1563159692	7.9978921035	1.26567202857245E-15	8.07814861107547E-15	scaffold6_cov81	9293534	9306860	+
g18871	416.9654455339	1.2501939405	0.3583958546	3.4883046903	0.0004860938	0.0011376365	scaffold16920_cov86	1974337	1981562	+
g2204	795.1856576153	1.2498564948	0.1400112145	8.9268313192	4.38385119414216E-19	3.47230971338337E-18	scaffold6_cov81	4212523	4213459	-
g4318	556.4415487991	1.2487320106	0.106142191	11.7647091995	5.93304234211953E-32	8.53910816911261E-31	scaffold13_cov84	4349403	4353197	-
g2249	987.0465405733	1.2477526622	0.175520138	7.1088860608	1.16983269693522E-12	6.11137548153443E-12	scaffold6_cov81	4650681	4653253	+
g299	35.8872111055	1.2471294781	0.3077977994	4.0517816581	5.08290885432818E-05	0.0001358302	scaffold3_cov78	1040999	1065187	-
g5401	633.7422146827	1.2465988835	0.1186606436	10.5055799951	8.14207414672434E-26	9.11210401489443E-25	scaffold15_cov81	787835	791286	+
g18952	2507.806658025	1.2460908792	0.1826523656	6.8221995098	8.96570302577997E-12	4.4323212749686E-11	scaffold16920_cov86	4107744	4111541	-
g1092	1894.0404654607	1.245459069	0.2065786825	6.0289815671	1.6499610325768E-09	6.83683183048579E-09	scaffold3_cov78	10356678	10367931	+
g18616	1733.4378104448	1.2435898297	0.3215664779	3.8672869072	0.0001100529	0.0002818519	scaffold16910_cov83	408553	415099	-
g6222	2741.5587712856	1.243402215	0.1439295588	8.6389635714	5.67252579686093E-18	4.21285640130713E-17	scaffold20_cov75	471736	489951	-
g10271	354.9844520509	1.2410493864	0.2952164291	4.2038628754	2.62397938592087E-05	0.000072524	scaffold53_cov81	10781047	10781902	+
g11845	247.3529971289	1.2401656556	0.4347375118	2.8526768954	0.0043352676	0.0087349919	scaffold64_cov75	141184	145808	-
g13961	196.6474377254	1.2374360623	0.2971103414	4.1649040443	3.11483541924025E-05	0.000085472	scaffold115_cov79	5395483	5396658	-
g9392	532.9962037765	1.2364310024	0.089173189	13.8655016898	1.02506875838756E-43	2.21053864142646E-42	scaffold51_cov83	4329510	4332000	+
g2260	4827.5077030435	1.2354259803	0.3473114092	3.5571131486	0.0003749527	0.0008931442	scaffold6_cov81	4789262	4790697	-
g7777	913.4066850165	1.2348571328	0.1111059527	11.1142301803	1.06969216639397E-28	1.37492511922044E-27	scaffold24_cov80	7106854	7113956	+
g4274	644.3796937074	1.2344856201	0.1132361783	10.9018658091	1.12917725952416E-27	1.38684760483847E-26	scaffold13_cov84	3721536	3728516	+
g9589	80.5876394924	1.233379222	0.1868684061	6.6002554832	4.10449832032736E-11	1.93480745078031E-10	scaffold53_cov81	385736	388068	+
g2910	139.9492254079	1.2333305434	0.1433515113	8.6035405689	7.72939151069863E-18	5.70130457908464E-17	scaffold12_cov81	128162	130823	+
g4076	2243.2124154904	1.2333250211	0.2316213154	5.3247475053	1.01093365697509E-07	3.60448797990954E-07	scaffold13_cov84	247870	263616	-
g386	626.5109411245	1.2324959612	0.0764231472	16.1272599432	1.64143002654405E-58	5.27451599123635E-57	scaffold3_cov78	2341052	2343433	+
g598	607.2450599865	1.2304692593	0.1178700811	10.4391992234	1.64189847848732E-25	1.79571407310214E-24	scaffold3_cov78	5362556	5363390	+
g2625	90.064305655	1.2300819709	0.1800157204	6.8331919453	8.30457182774132E-12	4.11174490723638E-11	scaffold6_cov81	11059254	11073531	-
g11450	216.5822178786	1.2295102842	0.2258935216	5.4428753658	5.24273300795163E-08	0.000000192	scaffold58_cov78	11092933	11106153	-
g11532	5343.164566743	1.2288253227	0.3418218424	3.5949292006	0.0003244798	0.0007799291	scaffold58_cov78	12436403	12436730	+
g17335	9.5353665165	1.2273749233	0.4592841387	2.672365144	0.0075318641	0.0145568945	scaffold16891_cov86	4386551	4387055	-
g7769	152.4605254742	1.2246231627	0.1359080528	9.010674037	2.04793877120853E-19	1.65337942337246E-18	scaffold24_cov80	6996445	7001362	+
g5505	1174.3336126632	1.2245896859	0.3411336752	3.5897648778	0.0003309764	0.0007951027	scaffold15_cov81	1573409	1574870	+
g15378	95.4493437247	1.2245733116	0.2699632754	4.5360736922	5.73111618505342E-06	1.70021367263171E-05	scaffold767_cov83	466755	470813	+
g5114	120.7291955069	1.2244452538	0.2222801598	5.5085674526	3.61765618657736E-08	1.34260756472691E-07	scaffold13_cov84	15099110	15099465	-
g3403	2018.8689315885	1.2242015051	0.380676615	3.2158568638	0.0013005568	0.0028568238	scaffold12_cov81	7235892	7245397	-
g10475	136.1411494466	1.2211167948	0.2396334002	5.09577043	3.4732581898615E-07	1.1736032748772E-06	scaffold56_cov90	1353106	1370722	+
g5663	1345.2182741175	1.2207314897	0.1416194123	8.6198033857	6.70691735623657E-18	4.96120804094946E-17	scaffold15_cov81	3209084	3211986	-
g18737	210.2514200264	1.220639715	0.1543866495	7.9063812757	2.64978772610109E-15	1.65621301204836E-14	scaffold16916_cov83	1814087	1868208	+
g4570	2742.5579912601	1.2198117559	0.261371425	4.6669667731	3.05678738821236E-06	9.32406341019099E-06	scaffold13_cov84	8080431	8101753	+
g10273	462.7156119757	1.2193402417	0.1013905928	12.026167401	2.58902671261839E-33	3.91277587697461E-32	scaffold53_cov81	10786347	10790762	-
g3241	996.5001511124	1.2183264375	0.2068585413	5.8896598119	3.86991412578372E-09	1.55155111738494E-08	scaffold12_cov81	5313114	5319486	-
g16641	605.5324538754	1.2172725605	0.1879998456	6.4748593633	9.49002904315759E-11	4.34566338759336E-10	scaffold16777_cov80	8235938	8250458	+
g3624	3250.8343675879	1.2170706106	0.3778533129	3.2210134701	0.0012773814	0.0028078168	scaffold12_cov81	9656191	9657487	+
g4220	388.6787906157	1.2167420141	0.1415737896	8.5944016694	8.36997660066556E-18	6.14587308992309E-17	scaffold13_cov84	2673167	2676224	+
g1344	171.8675975775	1.2166881531	0.3456353166	3.5201499807	0.0004313028	0.0010189579	scaffold5_cov82	1546775	1590064	+
g13229	463.7115280299	1.216383133	0.1280718818	9.4976595641	2.14660483385211E-21	1.91264405992231E-20	scaffold95_cov87	1546814	1548955	-
g18263	1037.6948374562	1.2157692358	0.0885753134	13.725824832	7.1115175235569E-43	1.5060639558045E-41	scaffold16901_cov81	9444895	9449926	-
g5350	182.8734653302	1.2157540927	0.2143526181	5.6717482794	1.41347563018927E-08	0.000000054	scaffold15_cov81	404833	408862	-
g18760	4854.1236052906	1.2151083637	0.1859924956	6.5331042521	6.44202678865866E-11	2.98573337273712E-10	scaffold16916_cov83	2135970	2137767	+
g1430	452.4393543997	1.2112745744	0.1627535874	7.4423832584	9.88848354530302E-14	5.57897841743259E-13	scaffold5_cov82	2548361	2550587	+
g8757	3398.6267299942	1.2112382098	0.1249052382	9.6972571113	3.09712621058288E-22	2.88428209941082E-21	scaffold30_cov76	770129	777498	-
g15383	500.6489592228	1.2109505928	0.1723119133	7.0276661077	2.10016719319747E-12	1.07892245754213E-11	scaffold768_cov85	15362	25451	-
g18752	683.8377999485	1.2093685163	0.1314715954	9.1987057154	3.62287022604111E-20	3.0441489498036E-19	scaffold16916_cov83	2086776	2089974	+
g11531	15528.7922642041	1.2090002635	0.3408711871	3.546795121	0.0003899477	0.0009266522	scaffold58_cov78	12425407	12435790	+
g4731	2912.2624898277	1.208231907	0.1000445572	12.0769379189	1.39830637825285E-33	2.12996998273119E-32	scaffold13_cov84	9491465	9492554	-
g7341	1326.0753453782	1.206416249	0.0798402999	15.1103672101	1.38366516252092E-51	3.81374546493557E-50	scaffold24_cov80	788783	790842	+
g18313	163.3667046729	1.2054680081	0.1859201403	6.4837946343	8.94439511205595E-11	4.10159439578631E-10	scaffold16901_cov81	9839501	9840428	-
g1306	41.3017276104	1.2042549673	0.2367545836	5.0865117339	3.64709166086515E-07	1.22946102158793E-06	scaffold5_cov82	1030836	1119311	+
g17831	1406.01422086	1.2037585703	0.2504513974	4.8063559754	1.53706118849642E-06	4.83267821483664E-06	scaffold16901_cov81	4780845	4782715	+
g1819	707.8500002129	1.2025757037	0.1786707974	6.7306785502	1.68873677469351E-11	8.19864652545669E-11	scaffold5_cov82	8497141	8499749	-
g1262	1159.3992900425	1.2015073666	0.234408156	5.1257063195	2.96424356191695E-07	1.00869750775376E-06	scaffold5_cov82	408034	427465	-
g13092	748.4669248923	1.2004717847	0.1854337125	6.4738594112	9.55307940507267E-11	4.36991109361005E-10	scaffold95_cov87	364834	374523	-
g14722	405.0163658948	1.2001551174	0.1254496571	9.5668266047	1.10237377921292E-21	9.96588885915187E-21	scaffold266_cov83	272689	273605	-
g17358	1009.9687231934	1.2000793919	0.111691103	10.7446283485	6.28143892472029E-27	7.42674318039333E-26	scaffold16891_cov86	4517731	4520354	+
g6963	59.9023634393	1.1997576723	0.5146238118	2.3313294971	0.019735992	0.035020865	scaffold23_cov78	3932382	3939924	-
g8800	2812.1513297866	1.1994017724	0.1479298289	8.1079102231	5.14977629623142E-16	3.37137649408353E-15	scaffold30_cov76	1062429	1062909	+
g1309	333.2356647367	1.1989491707	0.2209867488	5.4254346789	5.7813670309568E-08	2.11062167592467E-07	scaffold5_cov82	1116907	1153261	+
g6340	1622.6180161492	1.1982000879	0.1870546749	6.4056142349	1.49765200419457E-10	6.75087441612982E-10	scaffold20_cov75	1471962	1483710	-
g13097	1286.0711778058	1.1981832377	0.2115542471	5.6637163	1.48129239209355E-08	5.65425987478931E-08	scaffold95_cov87	393552	395468	-
g8907	149.3923166878	1.1963596161	0.1484056738	8.0614142685	7.54167766215161E-16	4.9051131968964E-15	scaffold30_cov76	2375130	2376085	+
g11037	257.5915907638	1.1956352286	0.0966274177	12.3736642975	3.62880889708772E-35	5.85935287338218E-34	scaffold58_cov78	4116404	4119374	-
g10239	17.1521003873	1.1949283804	0.4794572733	2.4922520667	0.0126935917	0.0234941842	scaffold53_cov81	10518667	10519966	+
g10316	1083.0251906844	1.1941636933	0.1005095153	11.8811009011	1.48399902664723E-32	2.19923234748109E-31	scaffold55_cov86	619929	621575	-
g5524	178.3942540273	1.1938892141	0.2304479239	5.1807332177	0.000000221	7.63497066448899E-07	scaffold15_cov81	1694941	1696478	+
g4393	858.2780884706	1.1935416119	0.1868562651	6.3874851155	1.68636016625975E-10	7.57782197244169E-10	scaffold13_cov84	5597705	5623755	+
g10299	9.5073275364	1.192819502	0.5155182115	2.3138261176	0.0206772621	0.0365412764	scaffold55_cov86	349212	363987	-
g1879	926.2907838529	1.1919738342	0.1855100309	6.4253875016	1.31534012067864E-10	5.96012057474698E-10	scaffold5_cov82	10088126	10090979	-
g5820	533.4069485414	1.1918336915	0.1652553651	7.2120726074	5.51065747848373E-13	2.95373061047382E-12	scaffold15_cov81	5273740	5276075	-
g14980	595.4987775493	1.189655291	0.0960027595	12.3918864084	2.89160349142507E-35	4.69822234363958E-34	scaffold293_cov80	167575	169820	+
g9532	452.821433863	1.1894123019	0.1359867367	8.7465316876	2.20010510885902E-18	1.67321409040468E-17	scaffold51_cov83	6965616	6966948	-
g3764	109.7352983991	1.1888566754	0.2981793644	3.9870521485	6.68993252361213E-05	0.0001761637	scaffold12_cov81	12255371	12292963	-
g16066	236.0606641344	1.1871187751	0.2139175881	5.5494210915	2.8661707756134E-08	1.07075191392844E-07	scaffold16777_cov80	1311208	1312544	-
g3437	100.6333827259	1.1869108908	0.3237536277	3.666092946	0.0002462844	0.0006035991	scaffold12_cov81	7752477	7753799	-
g18264	2089.4643219057	1.1862167918	0.0869079973	13.6491097254	2.04359919077651E-42	4.27903301526786E-41	scaffold16901_cov81	9449997	9450548	-
g9817	44.7426391636	1.1860884586	0.2650205502	4.4754584422	7.62475292626043E-06	2.23491854795017E-05	scaffold53_cov81	3971082	3971463	+
g10511	194.9967716726	1.185946117	0.1554142075	7.6308732387	2.33168863540529E-14	1.3665906033784E-13	scaffold56_cov90	1894513	1896955	+
g10322	439.7144298652	1.1859190642	0.1562182821	7.591423027	3.16411111009951E-14	1.83541065376728E-13	scaffold55_cov86	649881	653815	-
g6639	1655.6064875853	1.1858088135	0.2189792301	5.4151656907	6.12319771700866E-08	2.22727242258914E-07	scaffold22_cov71	368492	370528	-
g11067	5.1314716517	1.185690446	0.5362915328	2.2109065192	0.0270423111	0.0466963665	scaffold58_cov78	4390337	4391834	-
g11740	68.0485442718	1.1856621088	0.3620380121	3.2749658024	0.0010567477	0.0023482879	scaffold63_cov78	721820	723082	+
g4461	2220.9114195383	1.1853426225	0.1432806859	8.2728709393	1.30771232738325E-16	8.9163452910133E-16	scaffold13_cov84	6526675	6535338	+
g8247	1188.8879347764	1.1850963131	0.1690695749	7.0095185004	2.39139670952019E-12	1.22562621725192E-11	scaffold27_cov79	3680557	3685135	-
g16064	854.4813926393	1.1813570514	0.2010948544	5.8746259579	4.23799144154575E-09	1.69441345531712E-08	scaffold16777_cov80	1288801	1296337	-
g5539	10181.3839250969	1.1803502286	0.144355326	8.1767002393	2.91722546786896E-16	1.95112936753606E-15	scaffold15_cov81	1808997	1810328	+
g13547	1043.0212782217	1.1801681567	0.1755077555	6.724307727	1.76429218133618E-11	8.55266657882983E-11	scaffold114_cov76	181872	183540	-
g15978	2862.4849125499	1.1786658748	0.315333031	3.7378446249	0.0001856046	0.0004623908	scaffold16777_cov80	785325	787477	+
g5971	212.387046622	1.1784917898	0.1536326419	7.6708424396	1.70870337550439E-14	1.01012692262286E-13	scaffold15_cov81	6832691	6837832	+
g621	296.6452620623	1.178076104	0.336163885	3.5044695649	0.0004575179	0.0010759958	scaffold3_cov78	5587929	5597154	-
g10795	12.5589102864	1.178045345	0.5310346587	2.2183963432	0.0265278202	0.0458872968	scaffold58_cov78	1205868	1207193	-
g6785	182.2201136174	1.1779971287	0.1942373715	6.0647295594	1.32175868249086E-09	5.52093668471567E-09	scaffold23_cov78	1862196	1889886	-
g13499	75.800362271	1.1753275744	0.2652047978	4.4317734233	9.34611998387897E-06	2.71617035215395E-05	scaffold111_cov84	2359912	2364962	-
g1359	603.4750694508	1.1752821638	0.157980418	7.4394167234	1.01130828986798E-13	5.69826572008077E-13	scaffold5_cov82	1672702	1676739	+
g10666	775.7370645733	1.1749261282	0.1278679927	9.1885866302	3.9803665636332E-20	3.33590179012822E-19	scaffold58_cov78	277948	278872	+
g5122	6.5958824017	1.1740051479	0.4844866216	2.4231941517	0.0153847019	0.0279334546	scaffold13_cov84	15181838	15191074	-
g17065	286.5609095721	1.1729481581	0.225389425	5.2040957916	1.94943437191452E-07	0.000000677	scaffold16891_cov86	904213	905472	+
g17280	77.0923944723	1.1729062069	0.3267914652	3.5891580159	0.0003317477	0.0007966609	scaffold16891_cov86	3383739	3384030	+
g18745	8.1498714553	1.172784794	0.4972017122	2.3587706263	0.0183355851	0.0327507657	scaffold16916_cov83	1972859	2011315	-
g1620	1086.9985985545	1.1725319423	0.219648476	5.3382202488	9.38633942483117E-08	3.35407262353862E-07	scaffold5_cov82	5739585	5752653	+
g14607	300.7176969681	1.1721765452	0.1838733959	6.3749110584	1.83069162422336E-10	8.19518574678194E-10	scaffold182_cov79	99099	100838	+
g7160	659.769960007	1.1714231045	0.1400444975	8.3646492779	6.02940061860255E-17	4.19248413662016E-16	scaffold23_cov78	5552954	5553855	-
g4586	8.2496526443	1.1707332707	0.4848982602	2.4143895057	0.0157616028	0.0285538832	scaffold13_cov84	8231352	8233351	-
g14673	143.1790610813	1.1706994667	0.4274416034	2.7388524123	0.0061654044	0.0121234898	scaffold233_cov86	183720	194716	-
g46	710.9250674234	1.170500329	0.1374101188	8.5182979201	1.61915254275229E-17	1.16582575208044E-16	scaffold1_cov76	282405	285955	+
g11218	1431.8493206685	1.1704835902	0.2300661076	5.0875967888	3.62629326997527E-07	1.22340278666369E-06	scaffold58_cov78	7000068	7014024	+
g15109	1437.8123478353	1.1700385508	0.1207492899	9.68981724	3.33124231353177E-22	3.10008514080785E-21	scaffold338_cov86	498000	502750	+
g7317	954.8063645202	1.1695775417	0.2005030954	5.8332143925	5.43696347199587E-09	2.15322330059336E-08	scaffold24_cov80	590074	599837	-
g8799	4958.7124008734	1.1695097708	0.1517323891	7.707713412	1.28091993146338E-14	7.62443950034739E-14	scaffold30_cov76	1061165	1062391	+
g1310	63.0379263511	1.1689787473	0.2230244168	5.2414832593	1.59290930917656E-07	5.59349436076011E-07	scaffold5_cov82	1153559	1153916	-
g10502	350.2155164838	1.1686581658	0.1843697571	6.3386652122	2.31764229793388E-10	0.000000001	scaffold56_cov90	1813661	1815146	-
g7916	245.8191706875	1.1680618715	0.1497186565	7.801712216	6.10727963283669E-15	3.7222865818538E-14	scaffold26_cov87	540106	541642	-
g12815	466.8249626607	1.1678802588	0.1733804846	6.7359383704	1.62875317342719E-11	7.92224567157429E-11	scaffold94_cov84	495817	531854	+
g5767	40.4229464601	1.167397843	0.2896276684	4.0306848075	5.56145811825804E-05	0.0001479182	scaffold15_cov81	4537573	4548776	-
g10047	103.8050907435	1.1653891645	0.3432676928	3.3949864463	0.00068632	0.0015702866	scaffold53_cov81	7780014	7780881	+
g10508	624.1069956206	1.1644804897	0.0994723447	11.7065752642	1.17948190005731E-31	1.68449219213905E-30	scaffold56_cov90	1866495	1868962	+
g9076	149.3280148802	1.1641409281	0.1701238607	6.8429021264	7.76046759478592E-12	3.84821964535946E-11	scaffold32_cov86	402032	422317	-
g8257	393.7971584679	1.1637926746	0.1169594666	9.9503931472	2.51188893084198E-23	2.46666732981775E-22	scaffold27_cov79	3727051	3727720	+
g4404	628.3802412448	1.1633697258	0.245559551	4.73762768	2.16234618649816E-06	6.69966066661553E-06	scaffold13_cov84	5702274	5730129	-
g18857	22.3373028349	1.1630143801	0.5236687132	2.2208972023	0.0263579248	0.0456298946	scaffold16920_cov86	1714837	1749665	-
g11738	55.8389097024	1.162539422	0.2844927137	4.0863592144	4.38195176968291E-05	0.0001180218	scaffold63_cov78	717463	717883	+
g10092	12.4952108545	1.1624525078	0.4861993949	2.3908966569	0.016807283	0.030216334	scaffold53_cov81	8589636	8600320	-
g13616	1083.8690057091	1.1623882028	0.2274806782	5.1098326762	3.22444250951173E-07	1.09322832746099E-06	scaffold114_cov76	526587	541997	+
g4856	28.3599239804	1.1612423357	0.4029944051	2.8815346338	0.0039574374	0.0080161417	scaffold13_cov84	11034187	11046565	-
g4944	287.7095123266	1.1600252673	0.1892950272	6.1281338672	8.89157621823469E-10	3.76731209089826E-09	scaffold13_cov84	12149075	12181283	-
g4650	136.428030166	1.1597736885	0.1800174191	6.4425636923	1.17472039501241E-10	5.33784395101543E-10	scaffold13_cov84	8838867	8842451	+
g2250	226.5390266736	1.1596462015	0.2005423333	5.782550659	7.35764018510336E-09	2.88483494059232E-08	scaffold6_cov81	4654785	4660765	-
g5791	1446.4679706221	1.1574565085	0.1647107411	7.0272072151	2.10708333606217E-12	1.08204730493509E-11	scaffold15_cov81	4767183	4772954	-
g18122	342.9373125133	1.1573791549	0.2053050648	5.6373628979	1.7267397992191E-08	6.55645980504895E-08	scaffold16901_cov81	8151176	8152386	-
g17292	1147.161196325	1.1562088185	0.0909157005	12.7173723807	4.73517028437051E-37	8.22918080745621E-36	scaffold16891_cov86	3578378	3582254	+
g11421	505.5752207444	1.1561475998	0.1824944999	6.3352462698	2.36962473226742E-10	1.05134888155487E-09	scaffold58_cov78	10330323	10334640	+
g13716	4591.9039903081	1.155628624	0.1413717742	8.174394293	2.9735589638821E-16	1.9826780929182E-15	scaffold115_cov79	2027297	2027899	-
g8796	330.7434971985	1.1554527529	0.1367558476	8.4490189854	2.93760703743049E-17	2.0839352218537E-16	scaffold30_cov76	1042029	1043416	-
g12210	3241.6156613614	1.1547914776	0.1312423907	8.7989213779	1.3813741805638E-18	1.06807621275041E-17	scaffold68_cov87	1207505	1211634	+
g11455	18.0424235482	1.152329215	0.3759342133	3.0652416681	0.0021749418	0.0046000479	scaffold58_cov78	11253993	11293750	+
g1958	2226.0337315841	1.1513800522	0.101592262	11.3333439907	8.97129305315402E-30	1.19329227885292E-28	scaffold6_cov81	290235	292409	-
g11457	17.0862975506	1.1510671417	0.5098110837	2.2578307505	0.0239562133	0.0417841678	scaffold58_cov78	11316185	11316704	+
g11980	706.836863311	1.150968421	0.1078391096	10.6730148738	1.3613616705999E-26	1.57937419193279E-25	scaffold64_cov75	943824	946594	+
g14992	631.6129797096	1.1505112857	0.1532097069	7.5093889854	5.94039695691211E-14	3.40027483662403E-13	scaffold293_cov80	233644	234702	+
g11611	633.2968192044	1.1488500957	0.1836304282	6.2563165976	3.94176155333051E-10	1.72296122846252E-09	scaffold63_cov78	159809	175992	-
g18164	1546.8706628447	1.1466285683	0.1261240733	9.0912744772	9.78848203336864E-20	8.05796282544018E-19	scaffold16901_cov81	8581608	8583150	-
g5828	1054.1560979048	1.1457663336	0.1356562838	8.4460984913	3.01199608447205E-17	2.13553976890312E-16	scaffold15_cov81	5330056	5333075	-
g2055	689.9120114629	1.1450145985	0.0790570064	14.483404448	1.54263302889181E-47	3.7714617666805E-46	scaffold6_cov81	1071990	1075344	-
g5167	454.3716161087	1.144943993	0.1638894628	6.9860744744	2.82684057849742E-12	1.44136284642886E-11	scaffold13_cov84	16051142	16055624	+
g6992	44.5652560514	1.1439586994	0.2625518428	4.3570773957	1.31810668588254E-05	3.77324388007212E-05	scaffold23_cov78	4461567	4465635	-
g892	2113.607865929	1.1437331269	0.2115309895	5.4069294046	6.41143990753139E-08	2.32820455607196E-07	scaffold3_cov78	8391384	8396542	-
g3926	290.8229811491	1.143330394	0.1476045874	7.7459001407	9.49070780377807E-15	5.71068414344086E-14	scaffold12_cov81	14074711	14075615	+
g14398	859.1011599047	1.141839526	0.1614452846	7.072609948	1.52046425990853E-12	7.87970739406487E-12	scaffold135_cov76	224869	225787	-
g11458	8421.9708766159	1.1416750173	0.1577837008	7.2356967893	4.63145029327324E-13	2.5000202788887E-12	scaffold58_cov78	11324921	11349240	+
g8024	953.3770230608	1.1410558293	0.1466252881	7.7821216539	7.13182362290468E-15	4.33249107499057E-14	scaffold27_cov79	592043	593247	-
g11743	42.8027147986	1.1405106225	0.2489173157	4.5818854307	0.000004608	1.38251353119006E-05	scaffold63_cov78	725409	726312	+
g13309	406.1087171231	1.1405050203	0.1824842387	6.2498823375	4.1076201623488E-10	1.79304387853437E-09	scaffold95_cov87	2429529	2468874	-
g15090	9.0798574503	1.1402732625	0.4577657957	2.4909533943	0.012740083	0.0235691894	scaffold338_cov86	239505	253173	-
g18617	493.2281397082	1.1398641263	0.3655950064	3.1178328648	0.0018218609	0.0039099682	scaffold16910_cov83	415612	415984	+
g13724	208.7530206021	1.1387985445	0.1557263025	7.3128208007	2.61591780465638E-13	1.4329048497911E-12	scaffold115_cov79	2099515	2122573	-
g18635	789.5395621071	1.1377929548	0.1895528827	6.0025093701	1.94291045366876E-09	0.000000008	scaffold16910_cov83	957027	958209	+
g1514	63.8759352967	1.1374777212	0.3255419629	3.4941047566	0.0004756543	0.0011148122	scaffold5_cov82	3914958	3918237	+
g1703	2391.4442517769	1.1366888609	0.104218202	10.9068170364	1.06935181116877E-27	1.3146141299804E-26	scaffold5_cov82	6813559	6816953	-
g17517	42.4347774399	1.1357879313	0.3504626634	3.2408243447	0.001191846	0.0026287028	scaffold16900_cov86	1761735	1763136	+
g5788	1818.2894798063	1.134830451	0.2293224388	4.9486236801	7.47400917986597E-07	2.43055078088728E-06	scaffold15_cov81	4756784	4758687	+
g5592	1965.7264761371	1.134384844	0.3509718957	3.2321244459	0.0012287353	0.0027040925	scaffold15_cov81	2381050	2389235	-
g5486	86.9841947944	1.1335683867	0.2228952955	5.0856541587	3.66361111491488E-07	1.23470922881166E-06	scaffold15_cov81	1372754	1377108	+
g18749	3445.9395210999	1.1330660114	0.1183500432	9.5738538077	1.02993332351697E-21	9.3174873908692E-21	scaffold16916_cov83	2064183	2073589	-
g14246	15.7696453645	1.1326295352	0.3447675441	3.285197678	0.0010191084	0.0022696973	scaffold124_cov85	1125589	1127658	+
g7002	787.4288960246	1.1326183215	0.1878030364	6.0308839689	1.63065239757642E-09	6.76114002725554E-09	scaffold23_cov78	4524714	4528427	+
g1072	1106.533983689	1.1323212892	0.2511269714	4.5089592836	6.51464089307981E-06	1.92298926953074E-05	scaffold3_cov78	10229714	10233262	-
g1705	13.5844567794	1.1322852913	0.5175991702	2.1875716894	0.0287008159	0.0492784013	scaffold5_cov82	6819636	6822003	-
g1688	732.5671967939	1.1320214803	0.1593748762	7.1028853935	1.22178721634352E-12	6.36997656328178E-12	scaffold5_cov82	6654528	6655359	+
g7556	346.4281892526	1.1318722527	0.2119161899	5.341131572	9.2368183448434E-08	3.30246146386001E-07	scaffold24_cov80	4883255	4883727	+
g4360	480.230644205	1.1316116469	0.1629115935	6.9461701443	3.75336061240184E-12	1.90039498713731E-11	scaffold13_cov84	4979250	4981522	+
g5818	408.835880185	1.1313425894	0.2035782325	5.5572866293	2.74000614212148E-08	1.02509394054816E-07	scaffold15_cov81	5255899	5265317	-
g12622	458.5795124877	1.1310200631	0.1413355433	8.0023753177	1.22041724669536E-15	7.80850502543081E-15	scaffold75_cov84	2244984	2248140	+
g1913	1291.8871042621	1.1309518567	0.1282045872	8.8214617053	1.12975159776424E-18	8.78755856331661E-18	scaffold6_cov81	98763	99747	-
g16404	2896.3492014018	1.129121786	0.1416157228	7.9731386018	1.54694517204302E-15	9.82987871926702E-15	scaffold16777_cov80	5215340	5220189	-
g5861	685.0268385582	1.1287692616	0.1672814035	6.7477271094	1.50179058464983E-11	7.32390885421641E-11	scaffold15_cov81	5722697	5736774	-
g10548	276.5870669539	1.1281527984	0.1552484607	7.2667567425	3.68221020592924E-13	2.0009398448461E-12	scaffold57_cov85	248867	251640	-
g9784	786.0885495031	1.1276843565	0.0922799121	12.2202582492	2.42313724943037E-34	3.83156732912363E-33	scaffold53_cov81	3697448	3699862	+
g13534	764.7125494426	1.1273266202	0.1190038023	9.4730302618	2.71840874474731E-21	2.40889981735901E-20	scaffold114_cov76	117377	119757	+
g16960	517.3605929135	1.1267316506	0.1567028781	7.1902422222	6.46764776762886E-13	3.44534277059327E-12	scaffold16777_cov80	12739331	12742109	-
g14518	1055.9284504548	1.1248376393	0.178928147	6.2865326552	3.24634756285591E-10	1.42667853964101E-09	scaffold143_cov84	405950	406922	-
g14020	802.1641528974	1.1237128641	0.1286551607	8.7343007281	2.45168054237541E-18	1.85909560754192E-17	scaffold115_cov79	6247233	6253837	+
[truncated: 2,915 more rows]

## Sheet: larvae
S4 Table. Gut-biased differentially expressed genes identified in Ampulex compressa larvae. Provided are the following values for each gene: gene identifiers, mean normalized counts over all samples, Log2 fold change, standard error estimate for the log2 fold change estimate, Wald statistic, p-value for the Wald statistic, p-value adjusted for multiple testing with the Benjamini-Hochberg procedur…
Gene identifiers	Mean normalized counts over all samples	Log2 fold change	Standard error estimate for the log2 fold change estimate	Wald statistic	p-value for the Wald statistic	p-value adjusted for multiple testing with the Benjamini-Hochberg procedure for the Wald statistic	Chromosome	Start	End	Strand	blast description	E-value
g8071	35.7159715819	5.916364624	1.0107899171	5.8532089843	4.82177609198031E-09	1.1306964061717E-07	scaffold27_cov79	1266672	1270550	-	conserved Plasmodium protein, unknown function [Plasmodium vinckei lentum]	2e-04
g10797	1262.5079719945	5.3678069748	0.7739178467	6.935887314	4.03679289662736E-12	1.59888380135322E-10	scaffold58_cov78	1231665	1236849	-	PREDICTED: facilitated trehalose transporter Tret1 [Linepithema humile]	0.0
g12878	5792.909073049	5.1395011225	0.6291066238	8.1695231425	3.09610793132251E-16	2.19647302545532E-14	scaffold94_cov84	1171536	1173060	+	uncharacterized protein LOC115233390 [Formica exsecta]	7e-61
g7768	441.8066207374	5.0531145212	0.9362694865	5.3970727381	6.77369321503205E-08	1.25084558891753E-06	scaffold24_cov80	6987135	6990789	-	pancreatic triacylglycerol lipase-like isoform X2 [Harpegnathos saltator]	4e-117
g9023	94073.1036029223	5.013570614	0.7012511186	7.1494654069	8.71164980952358E-13	3.90595530859799E-11	scaffold30_cov76	3880638	3881595	-	No significant similarity found
g6566	34.366347245	5.0051891327	0.6838767267	7.3188470048	2.50110548544843E-13	1.19297410154857E-11	scaffold22_cov71	16668	17625	+	No significant similarity found
g5811	7875.3268164798	4.9269125561	0.8096853487	6.0849718525	1.16511777650355E-09	3.05135634505334E-08	scaffold15_cov81	5134964	5138827	-	PREDICTED: uncharacterized protein LOC105676780 [Linepithema humile]	2e-54
g2791	1546.2284504372	4.7912908197	0.6098356652	7.856691717	3.94411988996026E-15	2.35157658758322E-13	scaffold8_cov85	1375212	1378680	-	alpha-amylase [Ooceraea biroi]	0.0
g7445	6933.3669928945	4.7881174468	0.4738545613	10.1046140275	5.27026875555102E-24	8.20478367791269E-22	scaffold24_cov80	2869840	2875800	+	probable hydroxyacid-oxoacid transhydrogenase, mitochondrial [Odontomachus brunneus]	0.0
g9602	9243.9492763332	4.7645627845	0.3822981532	12.4629500416	1.18889838626563E-35	4.59529724539706E-33	scaffold53_cov81	648697	653721	+	beta-mannosidase [Pseudomyrmex gracilis]	0.0
g8832	6392.6601461727	4.7329590685	0.6630409016	7.1382610896	9.45189737586643E-13	4.2042189557971E-11	scaffold30_cov76	1447418	1450798	-	uncharacterized protein LOC116842718 [Odontomachus brunneus]	0.0
g3507	1363.4626786227	4.7247655689	0.6683336048	7.0694717954	1.55524537783689E-12	6.65371963365409E-11	scaffold12_cov81	8424053	8427363	-	PREDICTED: lipase 3-like [Cyphomyrmex costatus]	6e-174
g5102	28707.9407188637	4.713148534	0.7394139841	6.3741674288	1.83959537853733E-10	5.4840490952194E-09	scaffold13_cov84	14755562	14757311	-	Chymotrypsin-1 [Apis cerana cerana]	1e-89
g2197	6603.8190521983	4.7104080732	0.499585208	9.4286379945	4.15448344380151E-21	5.00726934640549E-19	scaffold6_cov81	4151880	4153918	+	alpha-L-fucosidase isoform X2 [Formica exsecta]	0.0
g8	179.7033922128	4.7081124582	0.3963322032	11.8792074443	1.51799782306743E-32	4.5987128645305E-30	scaffold1_cov76	28154	47544	-	PREDICTED: GATA-binding factor 2-like [Eufriesea mexicana]	0.0
g9662	20631.3269124942	4.6812387337	0.4340160937	10.7858643995	4.01451190668433E-27	7.37683015770896E-25	scaffold53_cov81	1692111	1703517	+	estradiol 17-beta-dehydrogenase 2 [Apis florea]	2e-155
g7239	42113.0813702354	4.6808753062	1.0262616161	4.5610936165	5.08878852023236E-06	6.2191550716051E-05	scaffold24_cov80	58448	61080	+	carbohydrate binding domain-containing protein [Paenibacillus sp. JW14]	3e-37
g8831	6101.4644078428	4.6087942502	0.6073639631	7.58819181	3.24400465666651E-14	1.72331981974288E-12	scaffold30_cov76	1438945	1443766	-	hypothetical protein DMN91_010454 [Ooceraea biroi]	0.0
g13972	1963.5451751754	4.6056374707	0.3084704235	14.9305642283	2.08494433517725E-50	3.33859157900025E-47	scaffold115_cov79	5442680	5445098	+	myogenesis-regulating glycosidase [Odontomachus brunneus]	0.0
g17221	39.8239871267	4.583590315	0.6832996536	6.708023765	1.97277809329111E-11	7.06481458392972E-10	scaffold16891_cov86	2858539	2871929	+	PREDICTED: uncharacterized protein LOC107186556 [Dufourea novaeangliae]	0.0
g16415	696.6224839177	4.5719154282	0.4656259417	9.818858914	9.33946948646126E-23	1.3421296599198E-20	scaffold16777_cov80	5342021	5344613	+	high affinity copper uptake protein 1-like [Odontomachus brunneus]	4e-66
g9219	1123.231909781	4.5581597862	0.5882254693	7.749001062	9.26182444173603E-15	5.32388667525227E-13	scaffold51_cov83	1421240	1429369	+	zinc transporter ZIP1-like isoform X1 [Megalopta genalis]	5e-171
g6106	133.6692573193	4.5542871221	0.6694355006	6.803175389	1.02337929147925E-11	3.83647440742171E-10	scaffold15_cov81	8635139	8654556	+	homeobox protein Hox-B1a isoform X1 [Osmia lignaria]	0.0
g14305	3412.1399985202	4.5268007194	0.1899339956	23.8335465192	1.50009518221821E-125	8.40728344874194E-122	scaffold124_cov85	1907672	1910381	-	chymotrypsin-2 [Bombus impatiens]	7e-79
g14312	9440.7954169825	4.5122707181	0.3523321182	12.8068673978	1.50071634139913E-37	6.72861178829712E-35	scaffold124_cov85	1966486	1969258	-	chymotrypsin-2-like [Megalopta genalis]	1e-112
g13850	4088.2512218738	4.5105485254	0.5151470956	8.7558457836	2.0257855199478E-18	1.86123195845041E-16	scaffold115_cov79	3885409	3886422	+	PREDICTED: uncharacterized protein LOC106790404 [Polistes canadensis]	2e-40
g4238	4367.7917694406	4.5025972142	0.3917048438	11.4948724403	1.39987661471482E-30	3.2690035363205E-28	scaffold13_cov84	2890569	2891763	-	PREDICTED: trypsin-1-like [Neodiprion lecontei]	3e-62
g14839	700.6085984776	4.4986676539	0.3391040896	13.2663326433	3.62911419752297E-40	2.3160544108704E-37	scaffold285_cov87	1184527	1190961	+	No significant similarity found
g18911	118261.982408125	4.4892979783	0.3405077211	13.1841297567	1.08296450092608E-39	6.38892057414762E-37	scaffold16920_cov86	3045992	3046667	+	Protein G12 [Habropoda laboriosa]	5e-80
g12956	1575.9293387209	4.4728236593	0.830208175	5.3875928882	7.14075728600522E-08	1.30359525112105E-06	scaffold94_cov84	2015767	2022535	+	PREDICTED: Niemann-Pick C1 protein-like isoform X2 [Linepithema humile]	0.0
g1431	8741.7291737335	4.4687199012	0.3236515749	13.8071934373	2.30643758717995E-43	2.35025990133637E-40	scaffold5_cov82	2574098	2581265	-	uncharacterized protein LOC115236680 isoform X3 [Formica exsecta]	1e-172
g4629	1882.5002305701	4.4644118079	0.4503103281	9.9140782022	3.61578604450217E-23	5.33280865431905E-21	scaffold13_cov84	8705815	8716930	-	putative inorganic phosphate cotransporter [Ooceraea biroi]	0.0
g10990	2389.2170149079	4.4386378914	0.4448381396	9.9780965162	1.90078123502499E-23	2.84078091511936E-21	scaffold58_cov78	3622599	3627276	-	sodium/potassium/calcium exchanger 4-like [Odontomachus brunneus]	0.0
g10993	632.5875711719	4.4322691936	0.315339344	14.0555540481	7.1222317857412E-45	7.98330960863731E-42	scaffold58_cov78	3658037	3662551	-	sodium/potassium/calcium exchanger 3-like [Pogonomyrmex barbatus]	0.0
g2325	1415.4003716804	4.429548602	0.7122802585	6.2188282622	5.00881154517746E-10	1.38969724281916E-08	scaffold6_cov81	5930463	5937155	-	PREDICTED: thyrotropin-releasing hormone-degrading ectoenzyme-like [Linepithema humile]	0.0
g13849	6493.6592307486	4.4249034086	0.4663372751	9.4886333238	2.34083023436918E-21	2.94813102213979E-19	scaffold115_cov79	3883055	3885306	+	hypothetical protein FQA39_LY14758 [Lamprigera yunnana]	2e-08
g16229	1092.304819124	4.4150710588	0.1776571847	24.8516324705	2.48289934255539E-136	2.78308187307034E-132	scaffold16777_cov80	3217628	3220430	+	PREDICTED: trypsin-1-like [Dufourea novaeangliae]	9e-117
g6567	494.1024399408	4.4131033483	0.5864336804	7.5253238276	5.25898193766311E-14	2.71649440273114E-12	scaffold22_cov71	18009	28365	+	Motor neuron and pancreas homeobox protein 1 [Trachymyrmex cornetzi]	0.0
g14310	1886.6584817734	4.3885701994	0.7184398656	6.1084725522	0.000000001	2.66549368667116E-08	scaffold124_cov85	1949774	1954430	-	chymotrypsin-2-like [Bombus vancouverensis nearcticus]	7e-60
g16784	1348.5628106032	4.3841233419	0.4644027243	9.4403480256	3.71543267799125E-21	4.57651482281362E-19	scaffold16777_cov80	10572926	10583825	-	hypothetical protein [Vespula vulgaris]	0.0
g11876	13674.3208989823	4.375105476	0.6616945337	6.6119716172	3.79234724397581E-11	1.29995168983868E-09	scaffold64_cov75	276738	278711	-	Trypsin-1 [Habropoda laboriosa]	1e-94
g2323	41358.5424152558	4.3470235501	0.3558820901	12.2147859379	2.59182760270329E-34	8.80357442384884E-32	scaffold6_cov81	5914698	5924178	-	PREDICTED: uncharacterized protein LOC107222621 [Neodiprion lecontei]	0.0
g16416	1682.747291262	4.3470203386	0.6370989392	6.8231479782	8.90668244748995E-12	3.37280417411875E-10	scaffold16777_cov80	5355761	5360419	-	prion-like-(Q/N-rich) domain-bearing protein 25 isoform X1 [Harpegnathos saltator]	1e-180
g1997	870.1794204662	4.3393037147	0.7228450837	6.0030894763	1.93597857779971E-09	4.86555692344327E-08	scaffold6_cov81	528356	530607	+	LOW QUALITY PROTEIN: putative serine protease K12H4.7 [Apis florea]	0.0
g13447	215.7249786896	4.3282151179	0.4120948784	10.5029577998	8.37151188723331E-26	1.46619182412497E-23	scaffold111_cov84	781973	790453	-	protein rhomboid [Ooceraea biroi]	1e-144
g255	62364.2194796541	4.326016694	0.4058692728	10.658645489	1.58894674764015E-26	2.82706414195214E-24	scaffold3_cov78	514827	521353	-	PREDICTED: lysosomal alpha-mannosidase isoform X1 [Dinoponera quadriceps]	0.0
g4538	245.4393746844	4.3246789117	0.3005876033	14.3874160613	6.20719838593038E-47	7.73072074532151E-44	scaffold13_cov84	7414601	7416173	-	PREDICTED: SLIT and NTRK-like protein 1 isoform X1 [Vollenhovia emeryi]	8e-147
g5101	11772.4982143062	4.3231860136	0.547657411	7.8939605801	2.92744666125538E-15	1.78249575413967E-13	scaffold13_cov84	14751379	14753228	-	PREDICTED: chymotrypsin-1-like [Megachile rotundata]	5e-94
g4615	9925.1268036874	4.3097896386	0.3227042939	13.3552286726	1.10418540362268E-40	7.73550886825413E-38	scaffold13_cov84	8507193	8522984	+	beta-glucuronidase isoform X1 [Monomorium pharaonis]	0.0
g11490	3521.0967856503	4.2956978793	0.9186734451	4.6759791547	2.92554325390482E-06	3.80422440058226E-05	scaffold58_cov78	12050596	12052732	+	uncharacterized protein LOC105832242 [Monomorium pharaonis]	0.0
g623	28.018128466	4.2782834614	0.9435019438	4.5344723341	5.77476703246251E-06	6.9303387223632E-05	scaffold3_cov78	5608652	5611645	+	No significant similarity found	NA
g4160	2617.8261884364	4.2762883408	0.5377081651	7.952805291	1.82334798058236E-15	1.14819705136784E-13	scaffold13_cov84	1797516	1802229	+	aromatic-L-amino-acid decarboxylase [Bombus vosnesenskii]	0.0
g16308	17875.7217488717	4.2574004438	0.3315996545	12.8389773206	9.91759118164285E-38	4.63192831479311E-35	scaffold16777_cov80	3824227	3825057	+	peritrophin-1 [Orussus abietinus]	1e-26
g11720	510.9653136556	4.2507648509	0.4399566423	9.6617812811	4.38177685460168E-22	5.84706390038455E-20	scaffold63_cov78	653198	656068	+	PREDICTED: venom acid phosphatase Acph-1-like [Megachile rotundata]	4e-151
g18417	5946.4004179058	4.2449235937	0.3658622716	11.6025180051	4.00129117144068E-31	1.04303424978322E-28	scaffold16901_cov81	10538091	10541688	-	uncharacterized protein LOC118440069 [Vespa mandarinia]	4e-97
g9	13.6360224525	4.2417618114	0.8148417946	5.2056262204	1.93343473985582E-07	0.000003187	scaffold1_cov76	47363	57638	-	No significant similarity found
g18091	486.0002067823	4.2256855199	0.833834834	5.0677728339	4.02497347212897E-07	6.18874178999913E-06	scaffold16901_cov81	7728839	7732654	+	feline leukemia virus subgroup C receptor-related protein 2-like [Bombus vancouverensis nearcticus]	0.0
g5346	7204.3334632977	4.224825606	0.6068345149	6.9620720344	3.35303965710678E-12	1.3471047138534E-10	scaffold15_cov81	376751	380567	-	PREDICTED: UDP-glucuronosyltransferase-like [Dinoponera quadriceps]	0.0
g18793	513.4037822612	4.220480955	0.4600896765	9.1731702973	4.59308038532156E-20	4.95036904221821E-18	scaffold16920_cov86	182134	205882	-	carbonic anhydrase 2 isoform X1 [Ooceraea biroi]	6e-135
g17220	7.8830574024	4.2177286706	1.0529884295	4.0054843459	6.1890532712144E-05	0.0005747564	scaffold16891_cov86	2856534	2858442	+	No significant similarity found
g11584	37.5648628139	4.1956483924	0.5514759563	7.6080350282	2.7829442600987E-14	1.49971260631953E-12	scaffold63_cov78	15635	17978	+	LOW QUALITY PROTEIN: atrial natriuretic peptide receptor 1 [Nylanderia fulva]	1e-160
g13467	1913.6563088545	4.1920641158	0.364510443	11.5005322777	1.31104417103112E-30	3.12670087512507E-28	scaffold111_cov84	1267394	1272862	-	PREDICTED: inositol monophosphatase 3-like isoform X2 [Linepithema humile]	2e-136
g2504	181.420722033	4.1860822835	0.9302470346	4.4999684252	6.79635568696943E-06	8.00213769907987E-05	scaffold6_cov81	9122552	9129280	-	synaptic vesicle glycoprotein 2C [Harpegnathos saltator]	0.0
g168	1752.0383429974	4.1739090963	0.3628191622	11.5041032311	1.25790007795517E-30	3.06517434213032E-28	scaffold1_cov76	995833	998338	-	leucine-rich repeat neuronal protein 2-like [Odontomachus brunneus]	0.0
g2816	6737.2423765622	4.1556090507	0.4294649802	9.6762465911	3.80426726063033E-22	5.15585467344144E-20	scaffold8_cov85	1871584	1873432	-	hypothetical protein [Vespula pensylvanica]	7e-86
g13630	892.3773041514	4.1503233834	0.5953061901	6.9717457206	3.13031976528792E-12	1.26670592957084E-10	scaffold114_cov76	600050	602262	+	PREDICTED: uncharacterized protein LOC105459001 isoform X1 [Wasmannia auropuncta]	0.0
g4815	8300.8119816368	4.1464800245	0.6242682557	6.6421446015	3.09151435355445E-11	1.07952599342654E-09	scaffold13_cov84	10341013	10349153	+	PREDICTED: 4-aminobutyrate aminotransferase, mitochondrial [Habropoda laboriosa]	0.0
g14101	2365.2564573069	4.1383939722	0.582280319	7.1072193874	1.1840414528794E-12	5.20467476287263E-11	scaffold115_cov79	6960474	6966365	+	uncharacterized protein LOC116430134 isoform X2 [Nomia melanderi]	2e-37
g11762	5980.9460346694	4.1377857059	0.3251213359	12.7268968503	4.19170020657483E-37	1.80710644674989E-34	scaffold63_cov78	789973	793228	+	transferrin-like [Nylanderia fulva]	0.0
g16951	10.2674491051	4.1351484508	0.9383408124	4.4068726373	1.04873811684093E-05	0.0001187405	scaffold16777_cov80	12646209	12654924	+	uncharacterized protein LOC115240078 [Formica exsecta]	9e-50
g7437	1241.1904978901	4.1240925764	0.3087516398	13.3573139214	1.0736910607467E-40	7.73550886825413E-38	scaffold24_cov80	2590019	2600681	-	Solute carrier organic anion transporter family member 1A5 [Temnothorax longispinosus]	0.0
g2314	9.486378861	4.1202364435	0.8978826199	4.5888363937	4.4572358301918E-06	5.52056977023425E-05	scaffold6_cov81	5801576	5801912	-	No significant similarity found
g12161	147.5600762004	4.1040760383	0.5546886424	7.3988824081	1.37335397250443E-13	6.75172134991323E-12	scaffold68_cov87	432648	452999	-	homeobox protein Nkx-2.2a-like isoform X2 [Vespa mandarinia]	0
g11875	17.0292794945	4.0855999222	0.8604489896	4.7482186298	2.05216132931942E-06	2.74494944395482E-05	scaffold64_cov75	272117	273494	-	Trypsin-1 [Habropoda laboriosa]	5e-129
g18912	11768.6636364935	4.0832238459	0.5094188778	8.0154545185	1.09730466612536E-15	7.15098139685999E-14	scaffold16920_cov86	3049153	3050458	+	hypothetical protein APICC_01063 [Apis cerana cerana]	3e-142
g1080	1029.7876073773	4.0678908506	0.3879665504	10.4851586992	1.01075828600682E-25	1.71660448906825E-23	scaffold3_cov78	10289103	10290117	+	uncharacterized protein LOC105702872 [Orussus abietinus]	2e-130
g16017	146.432620636	4.0642885162	0.5968966326	6.8090324092	9.8257344807016E-12	3.69586099980484E-10	scaffold16777_cov80	1012473	1014141	-	PREDICTED: uncharacterized protein LOC108577285 isoform X1 [Habropoda laboriosa]	2e-23
g6959	57752.1103295198	4.064216249	0.3104005178	13.0934583432	3.58887419027814E-39	1.9156043237537E-36	scaffold23_cov78	3912013	3912400	-	probable salivary secreted peptide [Pogonomyrmex barbatus]	5e-52
g17519	127.4650802233	4.0626229458	0.7731202675	5.2548395333	1.48153587787333E-07	2.50475650906216E-06	scaffold16900_cov86	1777663	1787673	-	probable phospholipid-transporting ATPase IF isoform X2 [Formica exsecta]	0.0
g5436	559.0548576265	4.0371145691	0.7808591573	5.1700931357	0.000000234	0.000003779	scaffold15_cov81	934743	941019	+	hypothetical protein E2986_09615 [Frieseomelitta varia]	0.0
g14306	69343.1807684409	4.0182420623	0.7452373332	5.3918958208	6.97181862329007E-08	1.27691364294867E-06	scaffold124_cov85	1917070	1919630	-	chymotrypsin-2-like [Bombus vosnesenskii]	6e-109
g1633	481.8864873682	4.0038347315	0.4720492029	8.4818165284	2.21704977772344E-17	1.77506506846444E-15	scaffold5_cov82	5887182	5894980	+	RING finger protein nhl-1 [Harpegnathos saltator]	0.0
g2196	16410.0419508824	4.0004100861	0.2498253248	16.0128285232	1.03973661537327E-57	2.33088154434379E-54	scaffold6_cov81	4148080	4149999	+	PREDICTED: alpha-L-fucosidase [Polistes dominula]	0.0
g1495	872.0843932719	3.9979348117	0.3528201878	11.3313663719	9.17619646854655E-30	2.01678404344977E-27	scaffold5_cov82	3604982	3642132	+	caspase-1-like [Formica exsecta]	2e-163
g4159	190.3121142685	3.9898916884	0.5691047194	7.0108216502	2.36922592934255E-12	9.76347553014729E-11	scaffold13_cov84	1789098	1797503	+	No significant similarity found	NA
g18815	89.3784699291	3.9853760824	0.5031604235	7.9206867158	2.36202387474232E-15	1.45472118747179E-13	scaffold16920_cov86	725080	730577	+	PREDICTED: facilitated trehalose transporter Tret1-like [Wasmannia auropunctata]	6e-173
g7044	379.9204514377	3.9806680925	0.2711671896	14.6797556846	8.69030044498542E-49	1.21761972109802E-45	scaffold23_cov78	4827471	4828548	-	ceramide phosphoethanolamine synthase [Megalopta genalis]	1e-163
g7441	654.2017764574	3.9700739293	0.4338697885	9.1503811384	5.67330290410607E-20	5.99925021246462E-18	scaffold24_cov80	2741071	2748710	+	PREDICTED: leucine-rich repeat-containing protein 15 [Eufriesea mexicana]	0.0
g2321	11332.1128069149	3.9571561024	0.6149145751	6.4352940437	1.23234525902695E-10	3.78448164614604E-09	scaffold6_cov81	5874575	5896593	-	PREDICTED: uncharacterized protein LOC100874903 [Megachile rotundata]	0.0
g10592	802.9100412812	3.9557112777	0.2918282885	13.5549274461	7.40853666558963E-42	6.38786826804571E-39	scaffold57_cov85	1187918	1196894	-	caspase-1-like isoform X2 [Athalia rosae]	4e-99
g17803	263.3737662766	3.9529295408	0.466990711	8.4646855865	2.56844630918938E-17	2.02744469575378E-15	scaffold16901_cov81	4468515	4472944	-	uncharacterized protein LOC117603376 [Osmia lignaria]	0.0
g10492	312.231179044	3.9517279809	0.8537449618	4.6286984492	3.67971134393898E-06	4.655291699121E-05	scaffold56_cov90	1509253	1510911	+	cytochrome b5-like [Cephus cinctus]	4e-47
g8320	274.1298021116	3.9405662529	0.6877857377	5.7293515075	1.00815295794362E-08	2.1857614130735E-07	scaffold27_cov79	4998868	5002565	-	PREDICTED: trypsin-1-like [Linepithema humile]	3e-114
g5832	200.2763596166	3.929795537	0.6093355742	6.4493125032	1.12358669023085E-10	3.48872111102427E-09	scaffold15_cov81	5350757	5352808	+	PREDICTED: phospholipid scramblase 2-like [Dufourea novaeangliae]	2e-128
g3364	613.68157216	3.9182826242	0.3156079628	12.4150309444	2.16603091923455E-35	7.83194857216133E-33	scaffold12_cov81	6740741	6742881	-	protein snakeskin [Monomorium pharaonis]	2e-100
g13621	184.6657022459	3.9087758213	0.7412240826	5.2734064006	1.33914566204937E-07	2.31286344004798E-06	scaffold114_cov76	552585	555065	-	PREDICTED: orcokinin peptides type A-like [Polistes canadensis]	2e-22
g14307	49401.6190441021	3.9061564931	0.8164542059	4.78429343	1.7158986113538E-06	2.33057113025136E-05	scaffold124_cov85	1923136	1925451	-	PREDICTED: trypsin-1-like [Megachile rotundata]	2e-130
g5103	38.8838975084	3.9042420524	1.1287165997	3.4590100415	0.0005421647	0.0038609428	scaffold13_cov84	14758400	14759968	-	PREDICTED: chymotrypsin-1-like [Vollenhovia emeryi]	2e-97
g12464	33.9051623771	3.8738371231	0.7334014512	5.2820145318	1.27771060903639E-07	2.22389102743616E-06	scaffold69_cov74	756394	757271	+	uncharacterized protein LOC117602880 [Osmia lignaria]	7e-06
g14308	2001.4629657923	3.8113722661	0.5112752619	7.4546385285	9.01145490531511E-14	4.54997288439987E-12	scaffold124_cov85	1930771	1932854	-	PREDICTED: trypsin-1-like [Megachile rotundata]	8e-128
g2228	353.9656539105	3.8111969274	0.287323211	13.2644937187	3.71924162687727E-40	2.3160544108704E-37	scaffold6_cov81	4504142	4514822	-
g15976	599.0949755743	3.7968664739	0.2382106582	15.9391124764	3.3913617572677E-57	6.3356289895356E-54	scaffold16777_cov80	761457	764551	+
g7093	3.4185327435	3.7656997182	1.1966830182	3.1467812787	0.001650784	0.0100879152	scaffold23_cov78	5156103	5158062	+
g14958	88.4218208223	3.7645591932	0.4957209083	7.5941101744	3.09914635605025E-14	1.6542062621413E-12	scaffold293_cov80	3172	4047	+
g9393	2149.8122656336	3.7495637857	0.3688129909	10.1665718896	2.79575548786455E-24	4.41374975541884E-22	scaffold51_cov83	4333836	4342161	+
g6561	614.705271067	3.739626769	0.5304148999	7.0503803147	1.7842943092589E-12	7.57581625472841E-11	scaffold20_cov75	2961020	2965558	+
g12877	3251.7899712131	3.7357924522	0.9413298934	3.9686325466	7.228624642314E-05	0.0006571424	scaffold94_cov84	1163613	1171195	+
g13915	955.1805732721	3.7103435676	0.4362853948	8.5043955442	1.82544165771199E-17	1.47204140584847E-15	scaffold115_cov79	4588893	4594246	-
g18036	57198.4520545206	3.6908908959	1.2166595118	3.0336267955	0.0024163315	0.0137905597	scaffold16901_cov81	6849902	6852116	+
g3062	3019.2926271418	3.6554092178	0.7174699119	5.0948606445	0.000000349	5.48655984556E-06	scaffold12_cov81	2338798	2343979	+
g6624	12.2436677766	3.6538120641	1.0386009559	3.5180133846	0.0004347904	0.0031874205	scaffold22_cov71	231642	231990	-
g17346	3671.9272254074	3.653193879	0.5188935931	7.0403526419	1.91753906138404E-12	8.05007316069425E-11	scaffold16891_cov86	4482637	4487252	+
g9313	3147.4011259494	3.6396382755	0.9603271299	3.7899983894	0.0001506483	0.0012696364	scaffold51_cov83	2994912	3000790	-
g2443	12.7001895931	3.6115550996	0.9328655303	3.8714637664	0.0001081837	0.0009407537	scaffold6_cov81	8091942	8092798	+
g14309	123.0675521251	3.6087878663	1.0370070045	3.4800033661	0.0005014075	0.0036027413	scaffold124_cov85	1940294	1942431	-
g16950	759.0518369003	3.6066821026	0.2889402129	12.4824511834	9.30764699147309E-36	3.72605054026507E-33	scaffold16777_cov80	12641149	12642852	+
g5327	2201.9051286594	3.6038526271	0.2235340562	16.1221636104	1.78257402008997E-58	4.99521804779712E-55	scaffold15_cov81	264334	268556	-
g3419	30.9633164564	3.6014300243	0.9894766632	3.6397321515	0.0002729218	0.0021303484	scaffold12_cov81	7670467	7674916	-
g10480	381.6321339918	3.5954744955	0.4516732104	7.9603448086	1.71560511095491E-15	1.09262600503941E-13	scaffold56_cov90	1411737	1421263	-
g12456	3.9985717882	3.5894174426	1.2579588527	2.8533663361	0.0043258722	0.0222731746	scaffold69_cov74	626987	628946	+
g3439	3707.0931207707	3.5672833439	0.7344069449	4.8573660265	1.18957572404304E-06	1.68145703540963E-05	scaffold12_cov81	7761194	7764999	+
g4528	1112.3270282338	3.5542553487	0.4424869457	8.0324524441	9.55432763964908E-16	6.37467014957301E-14	scaffold13_cov84	7342056	7346849	+
g9123	11.0842870802	3.5516075336	0.8554789103	4.1516015076	3.30156769292032E-05	0.0003333988	scaffold43_cov87	341005	346836	-
g16994	7.5979643003	3.5423692613	1.2008378942	2.9499146209	0.0031786176	0.0173631209	scaffold16777_cov80	13455182	13558680	-
g11878	3.0664028617	3.5419736151	1.2217424838	2.8991163541	0.00374216	0.0197485268	scaffold64_cov75	282174	297399	+
g11589	59.4603207684	3.5371973149	0.3969565675	8.9107917709	5.06694006714447E-19	4.93872445327151E-17	scaffold63_cov78	52149	52528	+
g18033	137914.351338324	3.533629123	1.2179049839	2.9013996737	0.0037149972	0.019635846	scaffold16901_cov81	6841577	6843734	+
g13971	12.0758170834	3.5294090734	0.7308684586	4.8290619628	1.37177721314963E-06	0.000018983	scaffold115_cov79	5439708	5441406	-
g2371	1518.4713266962	3.5222452322	0.6973779734	5.0506975652	4.40199557613964E-07	6.70407179523767E-06	scaffold6_cov81	6703372	6705457	-
g3539	9.1357302528	3.5201610538	0.9328239572	3.7736606428	0.0001608696	0.0013456618	scaffold12_cov81	8753826	8754369	+
g12200	57199.2136721709	3.5032862162	0.5875870545	5.9621569081	2.48929933809895E-09	6.09226119667055E-08	scaffold68_cov87	1129925	1139768	+
g3000	2536.5867374052	3.5008642422	0.6896208671	5.0765056702	3.84439331179281E-07	5.96013895323453E-06	scaffold12_cov81	1390593	1399321	+
g13930	47.7913453186	3.482345732	0.8918177037	3.9047730467	9.43138529165285E-05	0.0008324126	scaffold115_cov79	4884998	4889746	+
g16785	3.0462956434	3.473533362	1.2342554278	2.8142743258	0.004888749	0.0245951469	scaffold16777_cov80	10585331	10586987	+
g2999	202.530135418	3.4689943848	0.7503202203	4.6233518583	3.77588430755816E-06	4.75549294420442E-05	scaffold12_cov81	1375156	1390545	+
g10746	230.8943625948	3.4653049431	0.2964791363	11.6881915769	1.46472241205483E-31	4.00440817481038E-29	scaffold58_cov78	856262	858102	-
g30	259.0811191148	3.4529315868	0.5052514673	6.8340852238	8.25299531836389E-12	3.15726363561573E-10	scaffold1_cov76	181356	182807	-
g16815	8.246657356	3.4471434005	0.9097318348	3.7891862951	0.0001511415	0.0012728366	scaffold16777_cov80	11097129	11097661	-
g11032	4624.5200135826	3.4328839699	0.5538683083	6.1980147959	5.71797667429588E-10	1.56706113795067E-08	scaffold58_cov78	4061582	4071014	+
g14092	120.8964813925	3.4162495815	0.5705669065	5.9874653482	2.13136331832411E-09	5.3208132372149E-08	scaffold115_cov79	6848885	6851327	-
g7436	193.8978395636	3.4072284027	0.8291957437	4.1090760877	3.97245188450946E-05	0.0003914332	scaffold24_cov80	2579987	2588739	+
g12895	11.37818083	3.3812592124	1.1065317623	3.0557272079	0.0022451542	0.0129989327	scaffold94_cov84	1384574	1390675	-
g16270	179.550445342	3.3755441638	0.5099976958	6.6187439507	3.62263695642496E-11	1.24558704431188E-09	scaffold16777_cov80	3486984	3490801	+
g16058	169.0157811644	3.3701873559	0.4343393681	7.7593412042	8.53716843140247E-15	4.93263510039125E-13	scaffold16777_cov80	1255118	1256887	-
g14118	1693.6920056677	3.3601558125	0.621897579	5.4030694534	6.55100791875928E-08	1.21774871909408E-06	scaffold115_cov79	7202476	7205723	-
g13397	23568.917444965	3.3559496969	0.7175178381	4.6771655261	2.90867462833007E-06	3.78668221939044E-05	scaffold98_cov83	1317599	1319947	-
g11461	195.4134899572	3.351911528	0.6233182197	5.3775285592	7.55152376137338E-08	1.37188054848029E-06	scaffold58_cov78	11439412	11492981	-
g13629	145.089224603	3.3311165545	0.3855559283	8.6397752184	5.63237264700666E-18	4.97112322836989E-16	scaffold114_cov76	592105	599940	+
g15044	11.2308749867	3.3196684408	0.8303860243	3.9977412237	6.39498077330832E-05	0.0005914302	scaffold293_cov80	688741	702115	-
g15396	2970.7706909971	3.3193358702	0.9610118836	3.4540008577	0.0005523356	0.0039258909	scaffold822_cov85	125964	129918	-
g1177	3.7549466826	3.3158443054	1.0911132722	3.038955157	0.0023740019	0.013632268	scaffold3_cov78	10808763	10818006	-
g4168	75.5078658777	3.3107392388	0.6099756242	5.4276582665	5.7098229436785E-08	1.07205034130138E-06	scaffold13_cov84	1850322	1855253	+
g16948	157.9304206772	3.3063186417	0.4246679776	7.7856556566	6.93526005689426E-15	4.04881926967332E-13	scaffold16777_cov80	12635508	12636887	-
g16735	1619.2904154585	3.299169329	0.70408578	4.6857491272	2.78937769810654E-06	3.65258581986871E-05	scaffold16777_cov80	10051556	10067516	-
g3573	174.7993446461	3.2822616371	0.7008453437	4.683289497	2.82307355515992E-06	0.000036924	scaffold12_cov81	9066028	9074674	+
g17063	378.9311394207	3.2711991613	0.3467602632	9.4336044473	3.96233502149147E-21	4.8275883973802E-19	scaffold16891_cov86	896078	896819	+
g16144	18.1765491068	3.2604141023	0.9909337304	3.2902443446	0.0010010042	0.0065653925	scaffold16777_cov80	2307676	2312362	-
g18554	1466.749546009	3.2581948559	0.2983564521	10.9204772766	9.20110193150074E-28	1.80938862368758E-25	scaffold16905_cov83	1228064	1289940	-
g8169	2.3409109351	3.252321841	1.2266275269	2.6514339274	0.0080150793	0.0367899362	scaffold27_cov79	2419894	2429377	+
g11719	469.5032892372	3.2445933591	0.4581214977	7.0823861689	1.41693142030979E-12	6.13219470666116E-11	scaffold63_cov78	650164	652042	-
g770	39453.146112501	3.2426594835	0.271376842	11.948917454	6.57764331797924E-33	2.04802233197859E-30	scaffold3_cov78	7441030	7443609	+
g7435	25.062692868	3.2398831598	0.8027159168	4.0361516348	5.43351058605279E-05	0.0005126618	scaffold24_cov80	2575436	2579345	+
g1219	43.3732087879	3.2343720121	0.4961735618	6.5186302963	7.0952289664992E-11	2.31867118033497E-09	scaffold5_cov82	4442	7273	-
g13539	1240.3292837243	3.2298750842	0.239957096	13.4602190881	2.68120045331873E-41	2.14668399151783E-38	scaffold114_cov76	133086	137451	-
g10264	104.2646762756	3.2234540344	0.6631118272	4.861101706	1.16734255692912E-06	1.65211397987607E-05	scaffold53_cov81	10728142	10750237	-
g1814	32.7648851702	3.2098373773	0.6304712721	5.0911715084	3.55857955291242E-07	0.000005571	scaffold5_cov82	8377056	8379234	+
g12300	119.3305913147	3.2088051245	0.5554852718	5.776580024	7.62342529593946E-09	1.69209849786506E-07	scaffold68_cov87	2855705	2865078	-
g7522	3.949708928	3.2083639339	1.146921004	2.7973713297	0.0051520284	0.0256620896	scaffold24_cov80	4332324	4332720	-
g17417	208.9142001061	3.1806971665	1.02124992	3.1145139934	0.0018424822	0.0109853099	scaffold16891_cov86	5056514	5059167	-
g459	13.5885741586	3.1757672858	0.7733267441	4.106630619	4.01472474582095E-05	0.000394746	scaffold3_cov78	3265705	3269108	+
g3438	17.2139437118	3.1755236129	0.7610299901	4.1726655379	3.01056719061952E-05	0.0003082018	scaffold12_cov81	7755665	7756464	-
g4692	9845.1722517694	3.173970498	0.3026748782	10.4864021661	9.97548594414806E-26	1.71660448906825E-23	scaffold13_cov84	9224304	9231258	-
g13801	26794.3997805477	3.1714582255	0.3698355925	8.575319114	9.88124371471446E-18	8.51991236909495E-16	scaffold115_cov79	3139049	3145385	-
g8262	9.7076312572	3.1697096246	1.1198889392	2.8303785435	0.004649296	0.023688163	scaffold27_cov79	3762207	3762543	-
g4171	69.992259949	3.1664512635	0.6533278283	4.8466499153	1.25563713107166E-06	1.76150645834572E-05	scaffold13_cov84	1914177	1915338	-
g18034	46.4601814932	3.1642782035	1.0718271238	2.952228147	0.0031548973	0.0172796102	scaffold16901_cov81	6844961	6846545	+
g403	19.5744144808	3.1417654598	0.6855644873	4.5827424234	4.58917193612996E-06	5.65896900242912E-05	scaffold3_cov78	2508378	2508669	+
g10458	62.0446137634	3.1257880092	0.5482819965	5.7010589969	1.1906541639073E-08	2.51114628851326E-07	scaffold56_cov90	1230376	1246543	-
g14119	401.3884818211	3.1212854522	0.6845180504	4.559829285	5.11952221919117E-06	6.23787892973454E-05	scaffold115_cov79	7205847	7209213	-
g66	142.133412756	3.112362968	0.8333463233	3.7347773441	0.0001878813	0.0015383213	scaffold1_cov76	384267	387199	-
g16922	159.6373378945	3.1081783796	1.0288566052	3.021002503	0.0025193928	0.0142697694	scaffold16777_cov80	12360533	12367442	-
g11587	176.9564103909	3.1043414724	0.3315742353	9.3624327293	7.79215303593859E-21	9.09815035206622E-19	scaffold63_cov78	27119	51582	+
g3057	70.4222659278	3.1030987935	1.0473072488	2.962930694	0.0030472517	0.0167598844	scaffold12_cov81	2288216	2300873	-
g8261	381.3801650693	3.0996781511	0.9246587571	3.3522400856	0.0008016047	0.0054192926	scaffold27_cov79	3757241	3760444	+
g16230	64.7164553667	3.0960107542	1.0146020844	3.0514531774	0.0022773656	0.0131582431	scaffold16777_cov80	3222998	3227010	-
g8282	391.4919439938	3.091230298	0.4896160102	6.3135809162	2.7265166172968E-10	7.91749346198958E-09	scaffold27_cov79	4350774	4352730	-
g5328	249.6913263753	3.0712589083	0.2484384619	12.3622521454	4.18271484086503E-35	1.46512658285175E-32	scaffold15_cov81	269383	273207	+
g7227	175.8615994999	3.0700842333	0.5441014351	5.6424850868	1.67613058733128E-08	3.44345667335067E-07	scaffold24_cov80	8778	9820	-
g5347	121.2738046814	3.0669826199	0.5616451537	5.4607123368	4.74227918049959E-08	8.98464596133731E-07	scaffold15_cov81	381771	385818	-
g14693	12266.2953139663	3.061551633	0.5151247581	5.943320691	2.79305248077071E-09	6.77647732834608E-08	scaffold265_cov80	429245	431514	+
g9543	807.5773028856	3.054589338	0.5875987375	5.1984273335	0.000000201	3.29357231905985E-06	scaffold51_cov83	7024774	7026181	-
g17518	263.226515859	3.0466426984	0.2647297118	11.5085030594	1.19535253863264E-30	2.97749035678517E-28	scaffold16900_cov86	1764382	1769771	-
g3558	2863.246684214	3.0319723578	0.4746771607	6.387440999	1.68684657582112E-10	5.08275894311261E-09	scaffold12_cov81	8875400	8879260	-
g546	3.3656706877	3.0203361673	1.1571193708	2.6102200372	0.0090484001	0.0405858009	scaffold3_cov78	4714595	4715537	-
g3826	2469.9728875016	2.9982104044	0.3167916953	9.4642960937	2.95544874295316E-21	3.68084721775134E-19	scaffold12_cov81	13288447	13290876	-
g4170	78.3870892777	2.9892320693	0.4603252211	6.4937394963	8.3731484660315E-11	2.67392083064807E-09	scaffold13_cov84	1904113	1914119	+
g402	56.2208535171	2.974795069	0.7215493191	4.1227882701	3.7431372969881E-05	0.0003716282	scaffold3_cov78	2501005	2508347	+
g921	4051.3935661679	2.9707732517	0.8106443896	3.6647058686	0.000247623	0.0019601738	scaffold3_cov78	8779388	8785688	-
g12550	3176.2448492218	2.9705893587	0.1443015337	20.5859860386	3.66504387130756E-94	1.36938255844955E-90	scaffold75_cov84	688876	722674	+
g4704	10.7242776334	2.9656958732	0.8742428089	3.3923022792	0.0006930793	0.0047748778	scaffold13_cov84	9338151	9340706	+
g10271	959.0148014362	2.9630054301	0.4062379011	7.293769051	3.01401923482334E-13	1.42549120688332E-11	scaffold53_cov81	10781047	10781902	+
g5435	1589.6302697983	2.960569437	0.3728094653	7.9412399975	2.00169935880416E-15	1.25346637501876E-13	scaffold15_cov81	919349	931054	-
g15540	171.2507861058	2.9479491553	0.2699303155	10.9211488513	9.13331397901755E-28	1.80938862368758E-25	scaffold1010_cov90	125487	126039	+
g8324	15.7760108351	2.927168263	0.7198152622	4.0665548739	4.77132542320418E-05	0.0004582844	scaffold27_cov79	5079078	5080019	+
g5800	5074.9411348032	2.9270019939	0.6962275541	4.2040881269	2.62136797258494E-05	0.0002743503	scaffold15_cov81	4850399	4865607	+
g3081	698.7338950895	2.9259460461	0.5504841933	5.3152226384	1.06526997641623E-07	1.87745458579395E-06	scaffold12_cov81	2852121	2858605	-
g5119	1377.7791490759	2.9255509839	0.4005498402	7.3038376003	2.79673913838508E-13	1.32833258483722E-11	scaffold13_cov84	15123757	15152044	+
g14604	7.6737453856	2.9197013606	0.9483036645	3.0788675295	0.0020778905	0.0121497522	scaffold182_cov79	42566	44104	-
g11594	4.4635494437	2.9180101319	1.0529424728	2.7712911268	0.0055834481	0.0273535272	scaffold63_cov78	72597	73661	-
g18037	25.815382797	2.9080268736	1.0995418976	2.6447622232	0.0081748339	0.0374030825	scaffold16901_cov81	6852765	6854092	+
g13935	65.2551169092	2.8845329335	0.5197182519	5.5501859377	2.85365925274205E-08	5.60186804973479E-07	scaffold115_cov79	4926298	4927656	+
g6704	3129.8659786918	2.8808576224	0.4894003894	5.8865045568	3.94448886965533E-09	9.40718632765248E-08	scaffold22_cov71	811703	812144	+
g10457	1464.0658939885	2.8503476049	0.4991871786	5.7099775942	1.1299104788531E-08	2.39417137192143E-07	scaffold56_cov90	1217103	1230312	-
g8896	1216.1200565911	2.8440168495	0.4286379886	6.635008854	3.24483057203952E-11	1.1295436609314E-09	scaffold30_cov76	2316198	2322490	-
g8322	135.3862047753	2.8420588467	0.4369817401	6.5038389156	7.82957370159001E-11	2.53646507575498E-09	scaffold27_cov79	5044897	5079945	-
g11588	22.9837730585	2.8344726585	0.5233709454	5.4158005583	0.000000061	0.000001138	scaffold63_cov78	51605	51908	+
g3254	60.8657777722	2.8343018993	0.5425498309	5.2240397797	1.75061145486091E-07	2.90705241444978E-06	scaffold12_cov81	5474597	5477920	-
g11245	370.4287291599	2.8228651998	0.3116884606	9.0566881884	1.34471327874843E-19	1.38283404967808E-17	scaffold58_cov78	7328688	7331841	+
g4235	3207.159228893	2.8073047554	0.7916252729	3.5462545873	0.0003907485	0.0029045713	scaffold13_cov84	2824580	2849743	-
g14857	372.9958871269	2.7994825181	0.6029743712	4.6427885689	3.43738058194074E-06	4.37836351624702E-05	scaffold285_cov87	1276611	1299115	-
g3610	20.9255950495	2.7850507681	0.672543526	4.1410714106	3.45687308254639E-05	0.0003462743	scaffold12_cov81	9535431	9538958	+
g10270	117.1566290726	2.7650809517	0.4171478831	6.6285388555	3.3902588856318E-11	1.1765142987321E-09	scaffold53_cov81	10780619	10781027	-
g8505	1078.7335222474	2.7642728395	0.2766537404	9.9918144431	1.65523749637152E-23	2.54158316394909E-21	scaffold27_cov79	7340231	7348232	-
g18854	1408.4934633816	2.7610089177	0.461440918	5.9834505564	2.18459373196628E-09	5.41750246495797E-08	scaffold16920_cov86	1694012	1698014	-
g8319	36.8455775874	2.7307008434	0.9738977633	2.8038886075	0.0050490346	0.0252767434	scaffold27_cov79	4990610	4997466	-
g13800	177.1651319738	2.7278329582	0.3298326819	8.2703537513	1.33562120875418E-16	9.78495302544154E-15	scaffold115_cov79	3136670	3138173	+
g9872	144.1754096501	2.7153803223	0.8016910477	3.3870657905	0.0007064444	0.004852044	scaffold53_cov81	4826591	4829180	+
g2736	170.4734654685	2.692099248	0.7431363655	3.6226180993	0.0002916362	0.0022540409	scaffold8_cov85	464208	475990	-
g5348	11.6337214564	2.6809160974	0.8628204717	3.1071540201	0.0018889795	0.011202948	scaffold15_cov81	387724	390792	-
g3563	16718.6310591326	2.6604487731	0.256964564	10.3533683063	4.04016514232583E-25	6.5632189971493E-23	scaffold12_cov81	8894697	8898350	-
g16753	38.8993534296	2.6529244894	0.8243727047	3.2181129656	0.0012903699	0.0081261971	scaffold16777_cov80	10258896	10275908	-
g14313	1398.0760196418	2.6492549519	0.5547171231	4.775866548	1.78935033219869E-06	0.000024194	scaffold124_cov85	2009551	2012371	-
g14854	6.3919376198	2.6477719705	0.9836387311	2.6918134542	0.0071064683	0.0333290388	scaffold285_cov87	1263650	1267250	-
g531	626.776032574	2.6415053159	0.4254391543	6.208890953	5.33598321019886E-10	1.46955861924125E-08	scaffold3_cov78	4399901	4401650	-
g11845	2058.0384764891	2.6361808999	0.7970954588	3.3072336203	0.0009422228	0.0062235563	scaffold64_cov75	141184	145808	-
g9592	4653.7113482134	2.6360996697	0.3249174223	8.1131373348	4.93292653630714E-16	3.41315886083128E-14	scaffold53_cov81	419041	444139	-
g18460	1509.7246054726	2.6340964594	0.2074607884	12.6968401104	6.1565700889549E-37	2.55588867137391E-34	scaffold16902_cov85	28657	55494	+
g10969	5349.6135517075	2.633755056	0.6475879906	4.067022697	4.76176068193803E-05	0.0004577579	scaffold58_cov78	3265282	3267753	-
g4362	937.3510877297	2.6253019107	0.486756833	5.3934567173	6.91149800736244E-08	1.26807330328786E-06	scaffold13_cov84	4984584	4987310	-
g17521	11.8966527682	2.6225450788	0.9503251913	2.7596291277	0.0057867013	0.0281036114	scaffold16900_cov86	1800343	1801219	-
g15999	868.721086753	2.6135192385	0.4327750179	6.0389789854	1.5509243962438E-09	3.97895649390925E-08	scaffold16777_cov80	870613	873849	-
g16163	381.9775131047	2.6046804863	0.4728194995	5.5088262835	3.61234168935183E-08	6.98116172343873E-07	scaffold16777_cov80	2582935	2584849	-
g4705	95.6222794077	2.6029859311	0.4789451899	5.4348305103	5.48485425894628E-08	1.03327279644586E-06	scaffold13_cov84	9341440	9348216	+
g11843	72.9294533674	2.6008960689	0.8141300431	3.1946936376	0.0013997935	0.0087411058	scaffold64_cov75	135526	138623	-
g16485	3515.7765107925	2.5944110067	0.7237654301	3.584601998	0.0003375926	0.002565475	scaffold16777_cov80	6326591	6332549	+
g5793	1521.2117367526	2.579657047	0.1878314856	13.7338904539	6.36232857166591E-43	5.9429450799836E-40	scaffold15_cov81	4779066	4782000	-
g13799	122.0001314679	2.5778880029	0.374913057	6.8759621861	6.15728327903435E-12	2.3964232039825E-10	scaffold115_cov79	3130968	3135676	-
g3255	381.2757378038	2.5694135363	0.2063539382	12.4514877618	1.37262356370978E-35	5.12857917520765E-33	scaffold12_cov81	5478056	5480479	+
g747	9818.8476797379	2.5690513459	0.5540346255	4.6369869823	3.53524667542518E-06	4.49280952209079E-05	scaffold3_cov78	7131635	7144139	+
g3564	18883.1428694538	2.5528605584	0.195800634	13.0380607343	7.43234952306244E-39	3.78678208200031E-36	scaffold12_cov81	8898598	8900532	+
g12892	74.1363088856	2.5485481286	0.6398968886	3.9827481174	6.81229443211885E-05	0.0006258935	scaffold94_cov84	1375758	1376186	-
g7434	700.9905754613	2.537820072	0.2636443792	9.6259214013	6.21474139747344E-22	8.19541603815056E-20	scaffold24_cov80	2542282	2564186	+
g5813	101.3925554376	2.535647316	0.3170330799	7.998052812	1.26402159101165E-15	8.09623886494262E-14	scaffold15_cov81	5217937	5228459	+
g14099	10924.9216935415	2.5300884533	0.3558996753	7.108993429	1.16892311813141E-12	5.15844851619486E-11	scaffold115_cov79	6953621	6957434	+
g11397	204.8554690385	2.525695045	0.3837511624	6.5815958159	4.65425413039365E-11	1.5572995387338E-09	scaffold58_cov78	9948004	9949732	-
g9184	12.9924426833	2.5246653556	0.8606434833	2.9334624669	0.0033520418	0.0181512254	scaffold51_cov83	559546	563716	+
g10248	146.0108101914	2.5222566048	0.5894300766	4.2791447279	1.87612844235405E-05	0.0002018188	scaffold53_cov81	10602989	10607831	-
g2315	2484.745047802	2.519107671	0.2947528883	8.5465071638	1.26869559710201E-17	1.06923375548244E-15	scaffold6_cov81	5806225	5812904	+
g3080	1194.1173097029	2.506064185	0.3274354637	7.6536125837	1.95410401620597E-14	1.07899270530309E-12	scaffold12_cov81	2850508	2851585	+
g15879	79.8118883702	2.4825887065	0.4000209736	6.2061463536	5.42996138467245E-10	1.49177542060768E-08	scaffold16777_cov80	102552	105894	-
g15043	208.9215969965	2.4721900251	0.3321948647	7.441987483	9.91816226745902E-14	4.9853220114775E-12	scaffold293_cov80	627588	676935	-
g5884	7.2060868773	2.4685028693	0.8130985899	3.0359207359	0.002398024	0.0137210059	scaffold15_cov81	5999285	6000021	-
g5846	5.298542719	2.4603326786	0.9391176563	2.6198343329	0.0087972492	0.0396958708	scaffold15_cov81	5490076	5491315	+
g11718	44.3838830176	2.4509729464	0.5077241359	4.8273713479	1.38347004639931E-06	1.91212278052896E-05	scaffold63_cov78	647631	649974	+
g10796	1732.4311004666	2.4470145041	0.7793117293	3.1399687852	0.0016896584	0.0102485826	scaffold58_cov78	1209241	1223791	-
g1417	196.2152451387	2.4466681912	0.6346532328	3.8551260197	0.00011567	0.0009980303	scaffold5_cov82	2441919	2462832	-
g13687	169.2951286691	2.438885869	0.4098758731	5.9503035654	2.6764561636006E-09	6.50767833791739E-08	scaffold115_cov79	1474707	1477688	+
g18327	11.1373962767	2.4377535077	0.8705938592	2.8001041841	0.0051086116	0.0254612837	scaffold16901_cov81	9948333	9950537	-
g13765	272.2029051994	2.4289581131	0.4294169358	5.6564096816	1.54572259164364E-08	3.19079273107432E-07	scaffold115_cov79	2499801	2521373	-
g12891	493.4789438367	2.4267739683	0.5003208919	4.8504350057	1.23190997021667E-06	1.73255694556571E-05	scaffold94_cov84	1367526	1375400	+
g3466	1707.3705714035	2.41004254	0.3738207879	6.447053288	1.14045698480696E-10	3.53132108914399E-09	scaffold12_cov81	8011763	8017854	-
g4234	19378.6868818576	2.4077650883	0.4830733016	4.9842644589	0.000000622	9.24637867274599E-06	scaffold13_cov84	2818789	2824379	-
g5791	1930.0164168713	2.394020747	0.3107033527	7.7051654782	1.30673850227541E-14	7.32361593600254E-13	scaffold15_cov81	4767183	4772954	-
g6497	604.6531867322	2.3906677415	0.2799512438	8.5395860685	1.34703495966249E-17	1.12678469125797E-15	scaffold20_cov75	2632554	2633337	-
g10265	34.2552375215	2.3829287004	0.5844872414	4.0769558881	4.56291450163922E-05	0.0004412917	scaffold53_cov81	10753870	10760199	+
g9226	8.6406029296	2.3769270742	0.9303323698	2.5549224679	0.0106211453	0.046090754	scaffold51_cov83	1593309	1600065	-
g1358	1003.6149925253	2.3672674684	0.8863619842	2.6707682758	0.007567787	0.0350526135	scaffold5_cov82	1660373	1663627	-
g10693	675.5474663295	2.364036542	0.2915866999	8.1074909894	5.16756990583204E-16	3.55357613953812E-14	scaffold58_cov78	467566	471450	+
g13649	7.7083958467	2.3573230298	0.7893650885	2.9863532908	0.0028232627	0.0157364254	scaffold115_cov79	360483	378478	-
g9521	8.0673175402	2.3233974583	0.8776693374	2.6472355354	0.0081152808	0.0371737566	scaffold51_cov83	6831871	6846370	+
g18741	221.8307732524	2.3203647511	0.6009594408	3.8611004232	0.0001128775	0.0009770223	scaffold16916_cov83	1916065	1939264	-
g1339	3781.9597597322	2.3179762188	0.5526478876	4.1943093798	2.73704206233455E-05	0.0002849249	scaffold5_cov82	1485498	1490457	-
g10454	341.3564032996	2.3038305756	0.2698416345	8.5377135357	1.36903815014472E-17	1.1367073055535E-15	scaffold56_cov90	1181072	1196201	+
g4769	2679.6185069607	2.2995559551	0.4365310042	5.2677952607	1.38071973651003E-07	2.37369440591118E-06	scaffold13_cov84	9745083	9751582	-
g3580	86.7846053459	2.29019052	0.4948536347	4.6280159614	3.69185568937949E-06	4.66013630881246E-05	scaffold12_cov81	9301872	9319076	+
g8068	6633.9635499282	2.2782296487	0.3544679925	6.4271801605	1.29992724907184E-10	0.000000004	scaffold27_cov79	1242479	1244785	-
g6496	435.6772445093	2.2766012036	0.317108552	7.1792488374	7.00954658106912E-13	3.1809719687127E-11	scaffold20_cov75	2631808	2632240	+
g13963	180.1181248281	2.267251246	0.3194403088	7.0975740487	1.2696578320611E-12	5.5375854628688E-11	scaffold115_cov79	5404800	5408316	-
g7572	117.2405277999	2.2556025526	0.3621189229	6.2288999831	4.69721527546868E-10	1.30972850802807E-08	scaffold24_cov80	4983090	5014863	-
g10992	20.529347091	2.2495914411	0.8758917797	2.5683440502	0.010218568	0.0446549428	scaffold58_cov78	3641606	3649506	+
g862	2979.0858485041	2.2401562872	0.5684811309	3.9405991954	8.12783317364482E-05	0.0007323544	scaffold3_cov78	8089813	8092289	-
g2114	3907.2555709126	2.2292878602	0.3488494798	6.3904004135	1.65451928950376E-10	0.000000005	scaffold6_cov81	2374030	2392105	+
g5918	485.9956978615	2.2267020585	0.2472476274	9.0059592564	2.1378855017767E-19	2.15887915219955E-17	scaffold15_cov81	6356476	6359498	+
g4034	2705.1141697307	2.2235510135	0.7253952145	3.0652959504	0.002174547	0.0126555024	scaffold12_cov81	14619360	14625894	+
g4630	844.8078260369	2.2227643441	0.2278926548	9.7535585165	1.78112967141966E-22	2.49558531086787E-20	scaffold13_cov84	8719498	8730502	-
g4569	6.1514193265	2.2208456676	0.8192719792	2.7107550656	0.0067130195	0.0318300488	scaffold13_cov84	8072750	8075296	+
g16644	206.5221129481	2.2074425548	0.7191426768	3.0695474293	0.0021438336	0.0125092301	scaffold16777_cov80	8260694	8268499	-
g4535	3249.7082985341	2.2032413723	0.316824829	6.9541310232	3.54741800849336E-12	1.41003576089369E-10	scaffold13_cov84	7398653	7405595	+
g4991	109.7227864717	2.1982035112	0.8196853782	2.6817649425	0.0073234898	0.0341042779	scaffold13_cov84	12868432	12868891	-
g12906	784.1785970903	2.1787102005	0.5313999894	4.0999440043	0.000041325	0.0004056148	scaffold94_cov84	1522330	1540999	-
g437	41.7934682315	2.1744853412	0.3906043428	5.566976869	2.59196786306396E-08	5.15130634345459E-07	scaffold3_cov78	3049477	3054880	+
g2238	786.2452739413	2.1706506477	0.281903428	7.6999796106	1.36087943729462E-14	7.58910328986834E-13	scaffold6_cov81	4578394	4582231	-
g18170	19.1178983096	2.1699306612	0.5968561374	3.6356008175	0.0002773335	0.0021602719	scaffold16901_cov81	8615483	8627713	-
g452	74.0870330285	2.1690568429	0.8041056363	2.6974774766	0.0069867011	0.0328606889	scaffold3_cov78	3214571	3217574	+
g14492	115.8911001276	2.1676610674	0.6526863704	3.3211373269	0.0008965141	0.005960277	scaffold135_cov76	1144835	1149749	-
g12463	101.6165343826	2.1645932426	0.6194277802	3.4945046248	0.0004749424	0.003432385	scaffold69_cov74	751367	755487	+
g5880	57.3736210464	2.1556222351	0.462550051	4.6603005026	3.1574806443127E-06	0.000040634	scaffold15_cov81	5943055	5947007	+
g861	1370.8460511202	2.1519731493	0.5389932679	3.9925789013	6.53585751219215E-05	0.0006029665	scaffold3_cov78	8085743	8089202	+
g4990	315.9496794372	2.1443703377	0.8017251242	2.6746951954	0.007479722	0.0347164404	scaffold13_cov84	12842577	12868377	-
g10269	105.3209697364	2.1395026947	0.7069365114	3.0264424883	0.0024744989	0.0140715136	scaffold53_cov81	10778849	10780209	+
g13079	130.0436611542	2.1341539997	0.4147168698	5.1460506077	0.000000266	4.25986326872583E-06	scaffold95_cov87	211716	212502	+
g2142	277.5269945896	2.1314767031	0.4245410809	5.0206606589	5.14940605785901E-07	7.78943218657782E-06	scaffold6_cov81	2881679	2885058	+
g893	1091.9297826283	2.1232525721	0.3265998438	6.501082631	7.97440118892106E-11	2.56853629099472E-09	scaffold3_cov78	8396689	8403821	-
g11244	77.9359583447	2.1190843067	0.5268196122	4.0224096782	5.76057474459707E-05	0.0005403371	scaffold58_cov78	7327981	7328397	+
g17058	549.7682340545	2.1152750386	0.5058364237	4.1817372955	0.000028929	0.0002991377	scaffold16891_cov86	774736	846624	-
g454	232.6488799191	2.1142720843	0.7427751874	2.8464495316	0.0044209736	0.0227106753	scaffold3_cov78	3223847	3227337	-
g234	153.1041823915	2.110823531	0.4155531109	5.0795517489	3.78326462943236E-07	5.88980739323713E-06	scaffold3_cov78	293343	295100	-
g17504	39.3098717499	2.1104007037	0.600730364	3.5130581539	0.0004429805	0.0032326618	scaffold16900_cov86	1449864	1528574	-
g1178	6.6764032436	2.1091243274	0.808315656	2.6092830342	0.0090732163	0.0406376578	scaffold3_cov78	10818142	10825447	-
g9615	1394.7914598326	2.1037128403	0.4004598063	5.2532434154	1.49443817807038E-07	0.000002519	scaffold53_cov81	726443	730889	+
g453	630.3914918867	2.1004897437	0.740122559	2.8380296182	0.004539297	0.0231909665	scaffold3_cov78	3217612	3223298	+
g439	38.5413580332	2.1003011416	0.4267783445	4.9212926773	8.59744460586509E-07	1.23867296384501E-05	scaffold3_cov78	3070943	3091162	+
g9982	1378.0753490007	2.099648146	0.3013140406	6.9683050332	3.20782129032496E-12	1.29339815982922E-10	scaffold53_cov81	6969573	6974414	-
g2031	2241.9839177718	2.0959795772	0.6879600201	3.0466589861	0.0023140007	0.0133355444	scaffold6_cov81	923044	932019	+
g2202	53.5703661217	2.0952294068	0.8068408699	2.5968310295	0.0094088196	0.0417677064	scaffold6_cov81	4175319	4176302	-
g12217	527.9195428393	2.0902107494	0.3649599975	5.727232474	1.02082237338107E-08	2.20895713961938E-07	scaffold68_cov87	1239700	1246773	-
g6958	51742.2939702287	2.0627397572	0.5331871731	3.8686972629	0.0001094184	0.0009500161	scaffold23_cov78	3902464	3902839	-
g5883	21.6058154361	2.0621022686	0.505042044	4.0830308947	4.44521106662363E-05	0.0004313972	scaffold15_cov81	5998890	5999261	+
g5350	348.2753052001	2.0603984591	0.3524446085	5.8460206496	0.000000005	1.17326670888128E-07	scaffold15_cov81	404833	408862	-
g2113	1072.567781128	2.0378628272	0.2706590406	7.5292619922	5.10279065480562E-14	2.64801761341279E-12	scaffold6_cov81	2369454	2371787	-
g6626	992.0374791397	2.0350907339	0.313375229	6.4941021028	8.35300854251415E-11	2.67392083064807E-09	scaffold22_cov71	239609	241182	-
g10748	897.3705252688	2.0320258786	0.3019119493	6.7305248538	1.69052168681097E-11	6.13238109626673E-10	scaffold58_cov78	867945	878842	+
g1234	861.9114297285	2.0223968776	0.2562154531	7.8933446553	2.94193696597233E-15	1.78249575413967E-13	scaffold5_cov82	106773	111592	-
g18125	1365.5683783402	2.0175891005	0.415857268	4.8516384244	1.22445703159823E-06	1.72858172130787E-05	scaffold16901_cov81	8176517	8182467	+
g13936	70.7698925585	2.0139210044	0.3109138506	6.4774245353	9.33014095013444E-11	0.000000003	scaffold115_cov79	4927740	4928015	-
g5511	308.9039579142	2.0129801693	0.3530992958	5.7008897881	1.19183676107508E-08	2.51114628851326E-07	scaffold15_cov81	1603909	1605845	+
g11864	691.865391035	2.0108374007	0.2796993497	7.1892816445	6.51330938307495E-13	2.97990550509744E-11	scaffold64_cov75	208275	215449	-
g9580	218.0419829953	2.0103567992	0.3914907713	5.1351320299	2.81946018384801E-07	4.49549490764614E-06	scaffold51_cov83	7329772	7331480	+
g5881	88.6284729603	2.0103122192	0.4350224712	4.6211686799	3.81584355304222E-06	4.79821271452299E-05	scaffold15_cov81	5947080	5997962	-
g5492	2405.922457343	2.0006081724	0.4922543481	4.0641757257	4.82025014337741E-05	0.0004625872	scaffold15_cov81	1423861	1445629	+
g9887	640.360858604	1.991729352	0.3104071115	6.4165068337	1.39436693950858E-10	4.23562575201942E-09	scaffold53_cov81	5138564	5181485	-
g13557	136.1256370883	1.9906779597	0.5864491376	3.3944596933	0.0006876416	0.0047432461	scaffold114_cov76	233750	236627	-
g4570	1184.9365776464	1.9867584315	0.3158954559	6.2892909476	3.18919260367114E-10	9.16606663962816E-09	scaffold13_cov84	8080431	8101753	+
g1617	1219.6189776552	1.9845814903	0.3075532754	6.4528055761	1.0979818680471E-10	3.42821135346517E-09	scaffold5_cov82	5713863	5730254	-
g18304	4053.4583368304	1.9844182371	0.1733688008	11.446224629	2.45611331249788E-30	5.61848451424261E-28	scaffold16901_cov81	9793254	9796624	-
g3386	8581.8740544082	1.9837005834	0.7002718496	2.8327578561	0.0046148329	0.0235446801	scaffold12_cov81	6875940	6919012	-
g1642	1799.4247991221	1.9806646143	0.2999588209	6.6031217493	4.02588641769562E-11	1.36745941987728E-09	scaffold5_cov82	5960048	5969486	+
g3385	1106.4884980288	1.9748844578	0.6885669091	2.8681082866	0.0041293418	0.0214087843	scaffold12_cov81	6874939	6875809	+
g894	65.311437939	1.9633892235	0.3970983379	4.9443400692	0.000000764	1.11364451776356E-05	scaffold3_cov78	8404045	8412956	-
g4594	2771.1994317789	1.9626517362	0.5109480213	3.8411964712	0.0001224361	0.0010516367	scaffold13_cov84	8292935	8293652	-
g2203	96.7011918073	1.9553367335	0.684096453	2.8582763805	0.0042594921	0.0219818819	scaffold6_cov81	4176444	4206844	+
g13235	157.0864366274	1.9370056108	0.2172476063	8.9161194631	4.82912559595368E-19	4.79023617743759E-17	scaffold95_cov87	1583072	1586939	-
g9588	16.7476257105	1.923322519	0.6624923373	2.9031619096	0.003694156	0.0195626647	scaffold53_cov81	353891	367610	+
g4486	466.2789720469	1.9223715713	0.2979559206	6.451865657	1.10481499305903E-10	3.43996423811073E-09	scaffold13_cov84	6835743	6837035	+
g1416	2460.8431740291	1.919451524	0.3816841964	5.0288996557	4.93302442723497E-07	7.50261476321259E-06	scaffold5_cov82	2420836	2436955	-
g8283	91.3306445358	1.9189781846	0.473868054	4.049604459	5.1304273616224E-05	0.0004881745	scaffold27_cov79	4352782	4353265	-
g1941	203.6287305295	1.9139642572	0.5090122386	3.7601537094	0.000169809	0.0014109629	scaffold6_cov81	202273	204937	+
g18732	1042.7121673466	1.9134906152	0.4645956892	4.1186146573	3.81156908743279E-05	0.0003770863	scaffold16916_cov83	1781045	1785911	-
g13317	547.3477601337	1.913072873	0.2055606818	9.3066089107	1.31978796558798E-20	1.49429326326017E-18	scaffold95_cov87	2504039	2506003	+
g9395	41.0122025182	1.9067481531	0.3557603965	5.3596414101	8.33873011339373E-08	1.49311223388227E-06	scaffold51_cov83	4354465	4359965	-
g11863	14.564896579	1.902967508	0.5637867549	3.3753320585	0.0007372667	0.0050298375	scaffold64_cov75	201087	205950	-
g7740	649.0083152396	1.9015000253	0.2776709467	6.8480337905	7.48718831295147E-12	2.88398260480663E-10	scaffold24_cov80	6571151	6572807	+
g4445	12.5670561593	1.8985358083	0.6748361708	2.8133284645	0.0049031538	0.0246565506	scaffold13_cov84	6447084	6447379	-
g6612	893.8145572758	1.8878111174	0.3759034873	5.0220633247	5.11193223126274E-07	7.75367366444169E-06	scaffold22_cov71	183840	185336	+
g7228	3848.5701428067	1.8766826085	0.6017839722	3.1185320568	0.0018175437	0.0108555163	scaffold24_cov80	14951	18743	+
g1738	171.9808551173	1.8760963144	0.652674651	2.8744739997	0.0040470109	0.0210990443	scaffold5_cov82	7422724	7444546	+
g3437	69.1609470886	1.8657945125	0.5169618726	3.6091530371	0.0003071984	0.002361719	scaffold12_cov81	7752477	7753799	-
g1340	124.0268053905	1.8645475735	0.5315754558	3.507587781	0.0004521891	0.0032848918	scaffold5_cov82	1490494	1503701	-
g5694	1130.2725843537	1.8608438856	0.3213567997	5.7905850674	0.000000007	1.58192734066301E-07	scaffold15_cov81	3501114	3509973	+
g13207	614.8884413131	1.8593320802	0.259317326	7.170103552	7.49410596561665E-13	3.38715458744343E-11	scaffold95_cov87	1388083	1391747	+
g4092	124.3801366038	1.8585570683	0.3519033119	5.2814423883	1.28170787819163E-07	2.22394173477555E-06	scaffold13_cov84	534072	535271	+
g4091	25.0608774172	1.8532310503	0.4999636994	3.7067312135	0.0002099516	0.0016979416	scaffold13_cov84	527126	533930	+
g17486	11.4995182173	1.8455164258	0.6735729399	2.739890985	0.0061459566	0.0295411781	scaffold16900_cov86	1168754	1172566	-
g19036	15.6733974082	1.8358040851	0.6186499505	2.9674359203	0.0030029487	0.0165486982	scaffold16920_cov86	5626422	5627352	-
g8841	1073.9533730138	1.8345796637	0.5648139945	3.2481129743	0.0011617313	0.0074412552	scaffold30_cov76	1683010	1701980	-
g3224	440.3687245857	1.8282798922	0.5250875602	3.4818571813	0.0004979492	0.0035847865	scaffold12_cov81	5174476	5181336	+
g16060	801.276775756	1.825494508	0.536800872	3.4006921436	0.0006721548	0.0046507303	scaffold16777_cov80	1264183	1271715	+
g9870	14.0736383897	1.8232205084	0.6113877136	2.9821019754	0.0028627663	0.0159328436	scaffold53_cov81	4820010	4822245	+
g11970	549.691587294	1.8062826519	0.4439468701	4.0686910388	0.000047278	0.0004548832	scaffold64_cov75	908802	911950	+
g13396	5682.1090526388	1.8053086968	0.6675064449	2.7045562042	0.0068395698	0.032293487	scaffold98_cov83	1275525	1317355	+
g15418	29.7433186021	1.8012842114	0.6400343109	2.8143557005	0.0048875115	0.0245951469	scaffold822_cov85	785699	787247	+
g10808	50.7907085776	1.7905178339	0.5584637549	3.206148686	0.0013452446	0.0084192331	scaffold58_cov78	1298964	1301601	-
g19035	62.3959122547	1.7858446887	0.6120243033	2.9179310023	0.0035236231	0.0188346644	scaffold16920_cov86	5624339	5626375	-
g1167	2539.2980994928	1.7753576968	0.4623753407	3.8396461502	0.0001232118	0.0010566799	scaffold3_cov78	10732524	10748420	-
g17487	187.6023411134	1.7560636835	0.3066743257	5.7261516093	1.02734418004559E-08	2.21878630330077E-07	scaffold16900_cov86	1172736	1180195	+
g6338	274.516236242	1.7501190131	0.5494253487	3.1853627018	0.0014457269	0.0089928704	scaffold20_cov75	1436285	1466190	+
g2977	146.3465006958	1.749705583	0.5140105219	3.4040267827	0.0006640024	0.004605695	scaffold12_cov81	1123701	1126975	-
g1735	2955.6203060177	1.7374649649	0.3899251877	4.4558931298	8.35446455235747E-06	9.64402103552252E-05	scaffold5_cov82	7368689	7377144	+
g7140	394.2648436727	1.7344329919	0.3119560084	5.5598640356	0.000000027	5.33732045159377E-07	scaffold23_cov78	5444556	5459593	+
g11699	198.652870476	1.7293276762	0.3460052356	4.9979812393	5.79336198501389E-07	8.68152332754287E-06	scaffold63_cov78	568618	569901	+
g7748	1043.4011796285	1.7154387825	0.1972952829	8.694778492	3.47507052713307E-18	3.09143377290751E-16	scaffold24_cov80	6597095	6599566	+
g2473	6615.8416908527	1.7087989351	0.3639145207	4.6956052538	2.65818447667335E-06	3.4848643039803E-05	scaffold6_cov81	8769569	8771796	-
g18780	142.0139835105	1.7067061952	0.4407459536	3.8723127943	0.0001078075	0.0009382096	scaffold16916_cov83	2281443	2282319	-
g5498	802.8874903184	1.6928792608	0.2824733997	5.9930572677	2.05932290351753E-09	5.1524442914125E-08	scaffold15_cov81	1489564	1507071	+
g6148	10808.8176613217	1.6883453904	0.2914228817	5.7934551353	6.89529114349707E-09	1.55825238765038E-07	scaffold15_cov81	9582271	9585106	+
g12228	357.1241923984	1.6864828987	0.4198338405	4.0170246802	5.89375536685459E-05	0.0005514449	scaffold68_cov87	1338806	1340264	+
g7440	156.2796160845	1.6860535888	0.6194411458	2.7218947275	0.0064908816	0.0309206509	scaffold24_cov80	2631300	2709758	+
g8668	96.925011772	1.6844866437	0.4847690295	3.4748231452	0.0005111903	0.0036647113	scaffold27_cov79	9463449	9464542	-
g1257	1638.8210202755	1.6761600292	0.2628949891	6.3757777759	1.82036722094052E-10	5.44119898120595E-09	scaffold5_cov82	366671	370248	+
g1619	90.8729250304	1.6604391266	0.3489179185	4.7588244647	1.94723681466064E-06	0.000026171	scaffold5_cov82	5736418	5737097	-
g12639	1717.8030646773	1.660093356	0.4256280365	3.9003383561	9.60583441116486E-05	0.0008464764	scaffold75_cov84	2420382	2434031	-
g14763	524.0763540467	1.6472233377	0.4471925733	3.6834765066	0.0002300745	0.0018381362	scaffold266_cov83	1144263	1151598	+
g14654	526.903929239	1.644139221	0.2552867228	6.4403632225	1.19187922518123E-10	3.68037857715052E-09	scaffold229_cov68	36419	40269	+
g5669	239.4834162902	1.6377912071	0.3139930898	5.2160103532	1.82817961771196E-07	3.02689295936977E-06	scaffold15_cov81	3239404	3240723	-
g14134	4398.1520769188	1.6218948204	0.4921424398	3.2955800784	0.0009821871	0.0064646711	scaffold115_cov79	7393144	7400963	-
g995	1379.5010844429	1.6210503015	0.2477566459	6.5429134925	6.03317330436204E-11	0.000000002	scaffold3_cov78	9546374	9552429	-
g16392	32.5034360655	1.6183879386	0.501626763	3.2262790941	0.00125411	0.0079330243	scaffold16777_cov80	5014763	5029161	-
g13798	572.5160594182	1.6128805448	0.2571851176	6.2712825672	3.58086090634451E-10	1.01614860504343E-08	scaffold115_cov79	3128789	3130853	-
g16814	1392.8279117916	1.6080144364	0.2350580242	6.8409255206	7.86831593444465E-12	3.02040935990377E-10	scaffold16777_cov80	11083987	11089265	+
g16265	712.9560070925	1.6077366552	0.5026031191	3.1988194938	0.0013799154	0.0086265876	scaffold16777_cov80	3460557	3469874	+
g16269	102.4174986554	1.6027593143	0.3991865028	4.0150638938	5.94296927514432E-05	0.0005555858	scaffold16777_cov80	3483960	3486561	-
g10727	21.7718899873	1.5963088598	0.4846332211	3.2938494312	0.0009882542	0.0064918485	scaffold58_cov78	701248	701920	+
g18624	52.9651219337	1.5952826175	0.6125430224	2.6043601172	0.0092045986	0.0410725898	scaffold16910_cov83	569622	572412	-
g9998	223.9616837242	1.5917410263	0.2784215721	5.7170175948	1.08409895767579E-08	2.30703718658559E-07	scaffold53_cov81	7110897	7113997	+
g11911	8160.2178080757	1.5903933356	0.4850389936	3.2788978961	0.0010421333	0.0067914376	scaffold64_cov75	476497	476919	-
g1241	23.9839904889	1.5896494976	0.5711175019	2.7834018258	0.0053792139	0.0265713936	scaffold5_cov82	153619	158508	-
g3407	51.6223013324	1.5849932287	0.3895243669	4.0690476985	4.72056835237249E-05	0.0004545778	scaffold12_cov81	7258210	7261843	+
g13735	2193.3957605964	1.5837400203	0.329752131	4.8028196679	1.56446773084684E-06	2.1359462600563E-05	scaffold115_cov79	2229561	2230101	+
g3273	36.519626911	1.5786628072	0.5817452745	2.713666748	0.0066543069	0.031578377	scaffold12_cov81	5653561	5656313	-
g2819	807.0855508579	1.5778603141	0.3672913286	4.2959367431	1.73957186156196E-05	0.0001883948	scaffold8_cov85	1880377	1883840	-
g11912	10244.2453465303	1.5760541184	0.5103479343	3.0881953517	0.0020137605	0.0118179273	scaffold64_cov75	477195	502831	-
g14687	17.4516961918	1.5759841735	0.6186714468	2.5473685293	0.0108538742	0.0469371436	scaffold265_cov80	114885	146449	+
g9614	830.3443246736	1.5680349646	0.4785345365	3.2767435678	0.001050117	0.0068394892	scaffold53_cov81	719073	722993	-
g18917	528.5136869016	1.5666805343	0.3669356257	4.2696332125	1.95794682048569E-05	0.0002102167	scaffold16920_cov86	3130019	3134953	+
g13289	1229.4300820689	1.565687216	0.4982060482	3.1426499568	0.0016742593	0.0101937927	scaffold95_cov87	2222297	2360311	+
g16718	16.470915063	1.5603441147	0.5663954009	2.7548672045	0.0058715961	0.0284296852	scaffold16777_cov80	9650290	9650785	-
g6623	75.884254747	1.5508091698	0.5694097952	2.7235379209	0.0064586801	0.0307934261	scaffold22_cov71	225391	230308	-
g7548	545.417919264	1.5429606256	0.1823838343	8.4599637418	2.67460669573112E-17	2.09648017150001E-15	scaffold24_cov80	4841019	4847011	-
g16182	582.895307627	1.5360684591	0.3689780465	4.1630348295	3.14045441751531E-05	0.0003191419	scaffold16777_cov80	2766337	2771953	-
g4758	23.5722736787	1.5318952513	0.5067488668	3.0229870291	0.0025029297	0.0141908645	scaffold13_cov84	9670909	9671534	-
g17358	892.0840211185	1.5301810291	0.3237833075	4.7259416829	2.29051382370232E-06	0.000030348	scaffold16891_cov86	4517731	4520354	+
g5788	1327.3140942257	1.5183703333	0.1982032626	7.6606727542	1.84961604928268E-14	1.02635377704998E-12	scaffold15_cov81	4756784	4758687	+
g9616	339.9630894981	1.5131268341	0.5157092236	2.9340697524	0.0033454902	0.0181332685	scaffold53_cov81	736454	738284	-
g4645	704.7525472423	1.5130993506	0.1856396919	8.1507318571	3.61728390061773E-16	2.53413345262651E-14	scaffold13_cov84	8799600	8805268	+
g12844	2365.7336447141	1.5067120434	0.5916088478	2.5468044453	0.0108714336	0.0469949476	scaffold94_cov84	851973	858901	+
g18578	927.1916785635	1.5065780389	0.2863172362	5.2619187685	1.4255975285143E-07	2.4330675718822E-06	scaffold16908_cov85	204699	234438	+
g13319	96.1957514928	1.5014098357	0.2825371847	5.3140256119	1.07229537323808E-07	1.88686951940748E-06	scaffold95_cov87	2528063	2529053	+
g9437	32.0805973009	1.4981622523	0.532053223	2.8158127561	0.0048654014	0.0245403606	scaffold51_cov83	5346487	5346889	-
g4652	264.1624773935	1.4977620111	0.5321604103	2.8144934913	0.0048854167	0.0245951469	scaffold13_cov84	8853484	8857373	+
g18721	1927.1912159196	1.4962487414	0.3768934405	3.9699516646	7.18872135913772E-05	0.0006540453	scaffold16916_cov83	1420251	1423340	-
g2198	3617.7319964422	1.496072997	0.4153813129	3.6016858504	0.0003161603	0.0024208105	scaffold6_cov81	4154193	4157173	-
g2511	398.4529300392	1.4914979883	0.4009147194	3.7202375373	0.0001990355	0.0016154879	scaffold6_cov81	9166912	9169827	+
g2310	90.9437222125	1.4877552181	0.4338494564	3.4291969167	0.0006053701	0.0042542908	scaffold6_cov81	5753436	5754912	+
g18258	4011.1774746874	1.4804184009	0.2996807177	4.9399855028	7.81283793882328E-07	1.13732597995156E-05	scaffold16901_cov81	9433337	9435873	+
g15842	60664.2308721478	1.4764311058	0.4966271498	2.9729166161	0.0029498458	0.016312196	scaffold16646_cov83	450262	460068	+
g15863	774.8601997777	1.4746780318	0.2118486075	6.9609994088	3.3786719182002E-12	1.35255476896807E-10	scaffold16777_cov80	25538	27944	+
g15421	1066.940039309	1.4733576084	0.3262513092	4.5160205247	6.30125596679214E-06	7.49000828544783E-05	scaffold822_cov85	800318	804649	-
g16274	4972.8862960394	1.4686710148	0.3144557344	4.6705175143	3.00441864580088E-06	3.89774636583126E-05	scaffold16777_cov80	3499222	3500831	-
g6555	2345.2435325655	1.4655271686	0.5669524964	2.5849205671	0.0097401434	0.0430001053	scaffold20_cov75	2945923	2948389	+
g6985	681.567146743	1.4654670696	0.3597088342	4.0740369157	4.62051526647209E-05	0.0004461493	scaffold23_cov78	4364883	4371194	-
g18277	48.8434630786	1.4615511084	0.3932111728	3.716962308	0.0002016325	0.0016342002	scaffold16901_cov81	9565104	9567616	-
g11424	2394.3695958329	1.456567001	0.3002943427	4.8504643402	1.23172777974247E-06	1.73255694556571E-05	scaffold58_cov78	10354765	10367300	-
g12458	28.5107485351	1.4518687216	0.5055434261	2.8718971442	0.0040801574	0.0212224987	scaffold69_cov74	634671	736920	+
g10865	890.3929519148	1.4509026006	0.2514053697	5.7711679033	7.87239835564797E-09	1.73704159780429E-07	scaffold58_cov78	1806244	1809334	+
g10021	191.8755653753	1.4393393036	0.5163093191	2.787746125	0.005307612	0.0263272177	scaffold53_cov81	7459738	7486717	+
g12786	42.143900453	1.4391647693	0.570374407	2.5231931021	0.0116294521	0.0496210616	scaffold94_cov84	219545	219871	+
g4099	1492.8188782888	1.4315445667	0.3393132287	4.218947113	2.45445833850159E-05	0.0002580865	scaffold13_cov84	596026	608866	+
g3012	1700.5941725896	1.4238390046	0.2603028697	5.4699320299	0.000000045	8.58228526024945E-07	scaffold12_cov81	1497204	1498380	+
g9272	535.5083030906	1.4192070701	0.4114527773	3.449258696	0.0005621279	0.0039828644	scaffold51_cov83	2335169	2364786	-
g7102	120.4001684896	1.4147438195	0.3626437534	3.9011945095	9.57192002090904E-05	0.0008441515	scaffold23_cov78	5251434	5253016	+
g6646	26.5915381179	1.4147266061	0.4641327529	3.0481076746	0.002302874	0.0132782481	scaffold22_cov71	392072	395760	+
g102	2491.778506069	1.4136641915	0.2785661597	5.0747879531	3.87928358894433E-07	6.00592399840843E-06	scaffold1_cov76	585228	588089	-
g6619	2883.0114952323	1.4089900017	0.3606703866	3.9065863292	9.36092087321439E-05	0.0008268445	scaffold22_cov71	201101	205362	-
g953	1371.3610953861	1.4027915928	0.3058337687	4.5867779699	4.50138949472783E-06	5.56296304811513E-05	scaffold3_cov78	9033106	9041692	+
g1926	2589.7005372148	1.398326756	0.41380874	3.3791619674	0.0007270716	0.0049784639	scaffold6_cov81	146824	147854	+
g12227	32.9564166155	1.3932286001	0.5524219973	2.5220367886	0.0116677505	0.049765531	scaffold68_cov87	1338168	1338775	+
g15859	1581.0538403292	1.392548205	0.2056437519	6.7716533684	1.27318893519215E-11	4.70995867147484E-10	scaffold16777_cov80	6938	10906	+
g3324	110.9042133821	1.3893169485	0.2994390343	4.6397322645	3.48860849363892E-06	4.4385712378205E-05	scaffold12_cov81	6081299	6085413	+
g681	1722.8436595806	1.3870919155	0.2413161161	5.7480285101	0.000000009	1.97282808066261E-07	scaffold3_cov78	6299222	6300350	-
g15542	310.1133599312	1.38290739	0.2641608515	5.2350958968	1.64899225802412E-07	2.75873943584961E-06	scaffold1010_cov90	134103	134874	+
g17285	142.9231481995	1.3779789756	0.4994044535	2.7592444679	0.0057935177	0.0281245299	scaffold16891_cov86	3450360	3457765	+
g10720	75.498496104	1.3762952413	0.4845798458	2.8401825894	0.0045087718	0.0230770884	scaffold58_cov78	690273	690648	-
g660	2374.8690659412	1.3735403993	0.1646311124	8.343139881	7.23435075396753E-17	5.44227097994779E-15	scaffold3_cov78	6018465	6019495	+
g7515	5732.8476289925	1.3720739645	0.3891887571	3.5254717399	0.0004227293	0.0031105342	scaffold24_cov80	4121191	4128091	+
g4446	288.4178002742	1.3691662416	0.2095831968	6.5328054078	6.4548988976144E-11	2.11558367670643E-09	scaffold13_cov84	6447766	6449684	+
g39	4186.0374210202	1.3677103242	0.3703321302	3.6931991928	0.0002214504	0.0017819367	scaffold1_cov76	233518	236472	+
g13465	402.8362848573	1.3660906352	0.5390179506	2.53440657	0.011263796	0.0483739038	scaffold111_cov84	1246727	1249434	-
g16476	3227.9465673831	1.3656655954	0.2001796205	6.822200942	8.96561361042741E-12	3.38368898852797E-10	scaffold16777_cov80	6262017	6264389	+
g10266	231.9487807665	1.3622409931	0.5204345091	2.6175070435	0.008857466	0.0399150026	scaffold53_cov81	10760281	10765882	+
g1963	4691.6173228161	1.3572853708	0.4659976594	2.9126441809	0.0035838271	0.0190927367	scaffold6_cov81	319039	321997	+
g1552	1806.6497643277	1.3521616811	0.4168765626	3.2435540938	0.0011804839	0.0075439249	scaffold5_cov82	4445173	4452757	-
g13386	165.8416155968	1.3431069121	0.4328917769	3.1026390051	0.0019180345	0.0113632392	scaffold98_cov83	878427	878784	-
g1133	2897.6434258797	1.3406153949	0.230205093	5.8235696597	5.7603788225409E-09	1.32311652093977E-07	scaffold3_cov78	10598699	10601338	-
g3592	3329.674988779	1.3374622244	0.2315587468	5.7759088902	7.6538784137169E-09	1.69215627493792E-07	scaffold12_cov81	9464518	9465592	-
g2218	373.8041254896	1.3318734658	0.2630669409	5.0628690215	0.000000413	6.30858414470533E-06	scaffold6_cov81	4426349	4435905	+
g14863	364.1641857429	1.3204535756	0.3580189937	3.6882221302	0.0002258265	0.0018106501	scaffold285_cov87	1446372	1470943	-
g10866	201.0675837665	1.3154067708	0.2502860629	5.2556133395	1.47531961679452E-07	0.000002498	scaffold58_cov78	1809369	1809699	+
g13723	697.3494330443	1.3140688381	0.4807796657	2.7332038598	0.0062721498	0.0300446697	scaffold115_cov79	2070846	2077809	-
g2482	2062.0169716285	1.3069653045	0.1906312096	6.8559881001	7.08212727401216E-12	2.73736429704836E-10	scaffold6_cov81	8984137	8988146	-
g15437	4397.4674596784	1.3062671498	0.2571327005	5.0801284595	3.77179729823514E-07	5.88012182418882E-06	scaffold822_cov85	1021202	1023699	+
g17207	369.996602962	1.3056955636	0.3092492324	4.2221464984	2.41986738029536E-05	0.0002549276	scaffold16891_cov86	2704938	2705310	+
g18778	748.0206054051	1.3046764908	0.2226245422	5.8604342439	4.61658321936377E-09	1.08484866469284E-07	scaffold16916_cov83	2222731	2238897	-
g18781	31.9693337515	1.3017405716	0.3894076168	3.3428739329	0.0008291556	0.0055786345	scaffold16916_cov83	2307009	2307309	+
g6864	156.5867913308	1.3010784572	0.2948212099	4.4131100927	1.01896147025641E-05	0.0001157197	scaffold23_cov78	2735780	2736434	-
g1310	54.049613272	1.2971836458	0.4791734055	2.7071277973	0.0067868126	0.0321117442	scaffold5_cov82	1153559	1153916	-
g8427	381.7959082753	1.297089039	0.4374100497	2.9653846315	0.0030230471	0.0166512701	scaffold27_cov79	6588845	6590717	+
g11613	568.665097955	1.2946522606	0.2311346193	5.6012909903	2.12761221535998E-08	4.28158084775045E-07	scaffold63_cov78	183587	186554	-
g17517	27.936212188	1.2928297648	0.382965257	3.3758408657	0.0007359047	0.0050262567	scaffold16900_cov86	1761735	1763136	+
g8142	106.4004061982	1.2740904403	0.4194640513	3.0374246289	0.0023860907	0.0136736659	scaffold27_cov79	1984980	1985978	+
g6863	696.5542493691	1.2735779078	0.3283517647	3.8786997503	0.0001050163	0.0009167659	scaffold23_cov78	2732052	2735593	+
g13466	219.4442364626	1.2662742232	0.409282232	3.0938900448	0.0019755069	0.0116421959	scaffold111_cov84	1250000	1252564	-
g5128	114.4273325119	1.2661180137	0.4351037196	2.9099222937	0.0036151863	0.0192323792	scaffold13_cov84	15261485	15280820	-
g3626	45.6996876262	1.2657183174	0.3594362501	3.5213986267	0.0004292768	0.003151122	scaffold12_cov81	9673969	9676440	+
g10722	19.2099696299	1.2651956826	0.4553083432	2.7787667445	0.0054565692	0.0268610822	scaffold58_cov78	692800	693112	-
g11871	595.6004800116	1.2639184884	0.4175403279	3.0270572778	0.0024694716	0.0140573941	scaffold64_cov75	250949	253696	+
g502	452.2061384122	1.2600467738	0.3019235835	4.1733963254	3.00092249286399E-05	0.0003079788	scaffold3_cov78	3897608	3901223	-
g5174	2721.5358608295	1.2590532398	0.2057602704	6.119029867	9.41467591920648E-10	2.50662951017543E-08	scaffold13_cov84	16079118	16083081	-
g14795	1153.8782383618	1.2568087648	0.4625504795	2.7171277954	0.0065851176	0.0312897766	scaffold285_cov87	567877	582498	+
g10794	1475.4355666902	1.2531551279	0.3352480675	3.7379935916	0.0001854947	0.0015221155	scaffold58_cov78	1169721	1202624	+
g12748	1363.9485838287	1.2491844786	0.3355905248	3.7223472838	0.0001973793	0.001603777	scaffold91_cov72	327298	331822	+
g6802	28.4269607004	1.2451315852	0.4458944172	2.7924359157	0.0052312829	0.0260148401	scaffold23_cov78	2151224	2151557	-
g3553	173.1743450559	1.2388420275	0.4697484021	2.6372458575	0.0083582229	0.038053339	scaffold12_cov81	8863966	8867062	+
g2811	349.3965630034	1.2382061315	0.2489092323	4.9745287474	6.54065578878354E-07	9.66486347661269E-06	scaffold8_cov85	1846519	1847844	+
g9575	464.6830138131	1.2379166764	0.2367205346	5.229443566	0.00000017	0.000002836	scaffold51_cov83	7311951	7314230	-
g14653	3697.007918725	1.2337828759	0.4669992936	2.6419373491	0.0082433303	0.0375760427	scaffold229_cov68	32915	35149	-
g11391	361.502592398	1.2227829975	0.3160336884	3.8691539619	0.0001092137	0.0009489736	scaffold58_cov78	9913628	9915096	-
g1256	808.6923998972	1.2118006242	0.2290328179	5.2909475386	1.21684270090895E-07	2.12454670319135E-06	scaffold5_cov82	364180	365331	-
g8451	525.7708425302	1.2017927507	0.3670655639	3.2740547438	0.0010601607	0.0069008951	scaffold27_cov79	6868339	6870479	-
g6547	812.6557463306	1.2006807755	0.2460075616	4.8806661375	1.05728101065286E-06	1.50585296676085E-05	scaffold20_cov75	2912950	2913563	-
g9783	157.2019436853	1.1988431917	0.2871690292	4.174695283	2.98385171304932E-05	0.000306844	scaffold53_cov81	3688730	3695874	+
g10049	1477.6690307019	1.1955579002	0.2866386922	4.1709578383	3.03321984305965E-05	0.0003096481	scaffold53_cov81	7790918	7798532	-
g2794	710.9970438545	1.1943800149	0.340423452	3.5085127296	0.0004506197	0.0032756134	scaffold8_cov85	1407938	1514267	-
g13299	168.9709101629	1.1931520518	0.3196069058	3.7331860803	0.0001890728	0.0015469468	scaffold95_cov87	2380201	2384640	+
g7377	79.1540116611	1.1878963859	0.4028339848	2.9488484851	0.0031896031	0.0174146425	scaffold24_cov80	1545633	1546832	-
g2638	994.1945152763	1.1847604626	0.2856628068	4.1474088832	3.3625922397978E-05	0.000338342	scaffold6_cov81	11144153	11160197	+
g4827	226.0746785364	1.181547833	0.4153367633	2.8447947243	0.0044440052	0.0228089136	scaffold13_cov84	10480825	10481896	+
g2975	2004.9778366013	1.1809259714	0.274930034	4.2953690949	1.74402925440502E-05	0.0001886952	scaffold12_cov81	1094082	1102547	+
g5165	802.3529963449	1.180819127	0.3409526136	3.4632939593	0.0005336051	0.0038072434	scaffold13_cov84	16036918	16040368	-
g14725	530.3915042503	1.1795805241	0.438618849	2.6893065053	0.0071600643	0.0335242944	scaffold266_cov83	307061	308285	-
g6548	791.686293882	1.1753921348	0.242692044	4.8431424269	0.000001278	1.78842477311459E-05	scaffold20_cov75	2913588	2914304	-
g18227	1967.0360293312	1.1675461271	0.4215564388	2.7696080989	0.0056123777	0.02745925	scaffold16901_cov81	9055463	9057046	-
g12942	851.9408890451	1.1531023444	0.2228284408	5.1748436604	2.28101898585753E-07	3.6947892792597E-06	scaffold94_cov84	1920357	1921680	-
g500	112.2752927432	1.1519042232	0.3667754374	3.1406253141	0.0016858757	0.0102367173	scaffold3_cov78	3881530	3886355	-
g7092	641.0589651655	1.1483022647	0.2312247602	4.966173448	6.82868855214307E-07	1.00714171027594E-05	scaffold23_cov78	5116863	5151798	-
g6225	512.3195725836	1.1474079401	0.3790680652	3.0269179749	0.0024706099	0.0140573941	scaffold20_cov75	517544	524257	+
g8069	1868.2527227072	1.1473918138	0.2561023252	4.4802084974	0.000007457	8.7068429103139E-05	scaffold27_cov79	1244828	1251475	-
g13323	102.7491198574	1.144424325	0.332652784	3.4402968503	0.0005810765	0.0041015656	scaffold95_cov87	2535834	2536948	+
g17957	439.6810711202	1.1437108186	0.3483711354	3.2830240576	0.001026999	0.0067123218	scaffold16901_cov81	5843520	5845089	-
g17627	5044.8982564293	1.1417338432	0.2750562773	4.1509099678	3.31156022184884E-05	0.0003341069	scaffold16901_cov81	2420423	2422233	-
g7878	2192.4341770763	1.1409745136	0.1860855472	6.1314515318	8.7080865851778E-10	2.33514216586742E-08	scaffold26_cov87	304284	306470	+
g12347	3087.7910254212	1.1369414376	0.1925817866	5.903681015	3.55479182997793E-09	8.55057116356709E-08	scaffold69_cov74	24501	31628	-
g6773	2559.3171130521	1.1335560727	0.2236703779	5.0679758458	4.0206841072128E-07	6.18874178999913E-06	scaffold23_cov78	1508449	1534526	+
g11830	563.6805265406	1.1314996661	0.243388389	4.6489467741	3.33634286442103E-06	4.26601786241903E-05	scaffold64_cov75	5098	23792	-
g14236	387.2584715965	1.130455135	0.3097315405	3.64979018	0.0002624546	0.0020601216	scaffold124_cov85	1006973	1009039	+
g17258	577.5881201051	1.1300722216	0.408820762	2.7642241455	0.0057058329	0.0278072528	scaffold16891_cov86	3230030	3236166	-
g7443	3963.7140832399	1.1284208784	0.3501081126	3.2230640703	0.0012682718	0.0080135619	scaffold24_cov80	2831829	2864811	+
g11698	1592.5559661703	1.1238323635	0.2495549191	4.5033468684	6.68915715208934E-06	7.90915216432167E-05	scaffold63_cov78	550803	566434	+
g3908	5575.6584456768	1.1219119256	0.3946255346	2.8429785389	0.004469408	0.0229069932	scaffold12_cov81	13981255	13983271	-
g3204	315.0326839186	1.1191661249	0.2541327425	4.4038643509	1.06339449882693E-05	0.0001197949	scaffold12_cov81	5019148	5039473	+
g11133	2844.4650166944	1.1177726332	0.2449695593	4.5629042095	5.04508366093728E-06	6.17361820474301E-05	scaffold58_cov78	5356579	5358750	+
g4185	1219.1903988028	1.1168841634	0.2971487511	3.7586702264	0.0001708188	0.0014162041	scaffold13_cov84	2072176	2090548	+
g15862	218.8643816054	1.1155337431	0.2357981142	4.7308849226	2.23543222547123E-06	2.96883410133969E-05	scaffold16777_cov80	21037	25244	+
g5596	11629.0533181162	1.1153436129	0.2222522475	5.0183682084	5.21122243681552E-07	7.87231702079045E-06	scaffold15_cov81	2438408	2444538	-
g12042	857.1271408002	1.1100765581	0.1962893609	5.6553068024	1.55568131629945E-08	3.20544703573538E-07	scaffold64_cov75	1578967	1579702	+
g1309	294.608993455	1.1079702884	0.424517112	2.6099543622	0.0090554303	0.0405858009	scaffold5_cov82	1116907	1153261	+
g11674	3050.8322723179	1.1067592791	0.2108310648	5.24950761	1.52506299825332E-07	2.56512108651731E-06	scaffold63_cov78	446429	447743	+
g10724	259.9881527814	1.105598598	0.4296338185	2.5733509571	0.0100719017	0.044168993	scaffold58_cov78	695154	695529	-
g10721	716.6173380977	1.1024150763	0.3331129188	3.3094335704	0.0009348495	0.0061828811	scaffold58_cov78	690902	691274	+
g16100	191.4024602356	1.1011899076	0.241715923	4.5557193499	5.22066032713301E-06	6.33604607704474E-05	scaffold16777_cov80	1619096	1621257	-
g10673	840.1255555091	1.0939883816	0.216082802	5.0628202303	4.13099354334392E-07	6.30858414470533E-06	scaffold58_cov78	299473	302830	-
g11671	6587.5508480855	1.0929778654	0.2545895237	4.2930983545	1.76196906223777E-05	0.0001904524	scaffold63_cov78	426042	428293	+
g3518	304.6735516045	1.0925685889	0.2423172856	4.5088347139	6.51846663742628E-06	7.72362500411323E-05	scaffold12_cov81	8517419	8537967	+
g2524	265.2817140252	1.082648354	0.345890298	3.1300338875	0.0017478614	0.0105445524	scaffold6_cov81	9310662	9318368	+
g13311	354.2379415827	1.0814427344	0.2172812533	4.9771561871	6.45252544894381E-07	9.55434052274916E-06	scaffold95_cov87	2470544	2471329	+
g16811	1246.1168744705	1.075017128	0.3786016584	2.8394411488	0.004519263	0.0231052458	scaffold16777_cov80	11036314	11046457	+
g10267	74.2020582784	1.0737480765	0.3244540005	3.3094000223	0.0009349615	0.0061828811	scaffold53_cov81	10770202	10771639	+
g850	127.1252688157	1.0725552464	0.2323203869	4.6167073866	3.89876390148232E-06	4.89375639100956E-05	scaffold3_cov78	8012781	8016043	+
g15488	4913.1312176753	1.0724649934	0.1521601176	7.0482660677	1.81160993239824E-12	7.66276820084974E-11	scaffold956_cov82	173553	175992	+
g11731	42.8474058513	1.0708486576	0.3761286186	2.8470278641	0.00441295	0.0226798515	scaffold63_cov78	700979	701327	+
g2480	507.7605019648	1.0687023289	0.2793198701	3.826087734	0.0001301959	0.0011157232	scaffold6_cov81	8897991	8977951	-
g18312	2906.3120115695	1.0677018711	0.3313085611	3.2226811997	0.0012699681	0.0080197593	scaffold16901_cov81	9838263	9839206	+
g9544	712.400679677	1.0643131148	0.2016724436	5.2774345165	0.000000131	2.26960586319633E-06	scaffold51_cov83	7028151	7031672	-
g11922	3830.497033392	1.0616935426	0.23367334	4.5434945326	5.53292411332975E-06	6.67583922349981E-05	scaffold64_cov75	543072	554176	+
g2204	1054.4619165043	1.0609657419	0.3851686832	2.7545483008	0.0058773214	0.0284451191	scaffold6_cov81	4212523	4213459	-
g4937	5958.1248363715	1.0607993379	0.3654005405	2.9031137621	0.003694724	0.0195626647	scaffold13_cov84	12067080	12072888	+
g8025	883.3267758669	1.0553018635	0.1684591556	6.2644375706	3.74173424819858E-10	1.05645086116015E-08	scaffold27_cov79	594396	596517	+
g18472	182.6233182925	1.0531426224	0.4044066202	2.604167612	0.0092097705	0.0410793144	scaffold16902_cov85	410658	454607	-
g6509	804.3273622296	1.0483592986	0.2203584289	4.7575184834	1.95987316406491E-06	2.63092434682678E-05	scaffold20_cov75	2720598	2722990	-
g5925	154.8681988031	1.0483111544	0.2585566587	4.0544736288	5.02473183453043E-05	0.0004801553	scaffold15_cov81	6402356	6403931	+
g6636	626.8444083984	1.0474081038	0.2153966571	4.8626943325	0.000001158	1.64302086093366E-05	scaffold22_cov71	339113	341438	-
g18782	31.9124122547	1.044015485	0.388098412	2.6900792498	0.0071435053	0.0334747284	scaffold16916_cov83	2328872	2379345	-
g4067	489.3543666886	1.0380205911	0.2069217846	5.0164877174	5.26246390169419E-07	7.93651742421422E-06	scaffold13_cov84	197012	197851	+
g11730	139.6095772474	1.0312339058	0.2319930595	4.4451067121	8.78482509108401E-06	0.0001008905	scaffold63_cov78	694993	700916	+
g7037	1485.9144146202	1.0259460495	0.1779057908	5.7667940132	8.07937011398611E-09	1.77920745791101E-07	scaffold23_cov78	4794901	4796316	-
g13952	2086.9118094558	1.0231840619	0.4001993227	2.5566861411	0.0105674516	0.0459466893	scaffold115_cov79	5242949	5269424	-
g1716	711.2426229411	1.0231245971	0.321441555	3.1829257329	0.00145795	0.0090495913	scaffold5_cov82	7042095	7044237	+
g2710	810.189040281	1.021635572	0.2593521114	3.939183554	8.17593624395162E-05	0.0007360969	scaffold8_cov85	130424	140256	-
g12378	2714.8116284169	1.0169186296	0.2547444131	3.9919173001	6.55412311224788E-05	0.0006041543	scaffold69_cov74	140141	141413	+
g13212	7292.8396299686	1.015846851	0.2690962912	3.775031036	0.0001599877	0.001339285	scaffold95_cov87	1420850	1423529	-
g272	2529.9258604946	1.0151771649	0.2002319045	5.0700070364	3.97800994821487E-07	6.14180626853174E-06	scaffold3_cov78	632093	632685	-
g7882	3441.3420605675	1.0145654258	0.1334475758	7.6027265352	2.89955790322485E-14	1.5550786859927E-12	scaffold26_cov87	319412	320630	-
g17351	655.5374634992	1.0106796318	0.2581148826	3.9156193621	9.01724184301474E-05	0.0008015348	scaffold16891_cov86	4492404	4494002	-
g12622	1684.6030913827	1.005836705	0.2836746057	3.5457410881	0.0003915107	0.0029081797	scaffold75_cov84	2244984	2248140	+
g12817	1737.6309732424	1.004130246	0.2233813024	4.4951400826	6.95241622735479E-06	8.16017104632668E-05	scaffold94_cov84	542550	545462	+
g10745	449.8410770916	1.0021853107	0.3610794765	2.7755255443	0.005511257	0.0271018338	scaffold58_cov78	852987	854739	+
g4641	840.6405470739	1.0021047122	0.2545986239	3.9360177872	8.2844835362006E-05	0.0007446734	scaffold13_cov84	8781282	8783087	-
g4065	487.0663849301	1.0005625736	0.2795615831	3.579041735	0.0003448564	0.0026118212	scaffold13_cov84	192941	194008	+
g18101	2967.5631818306	-1.0015835627	0.3877740514	-2.5829050685	0.0097972277	0.0432077617	scaffold16901_cov81	7776986	7778415	-
g1871	53.8709741406	-1.0027937414	0.3187115195	-3.1463994243	0.001652941	0.0100914029	scaffold5_cov82	9913219	9919629	+
g15297	1431.3071045452	-1.0059650515	0.2052534129	-4.9010880617	9.5307319793924E-07	1.36786139253533E-05	scaffold464_cov85	94870	98820	+
g7323	799.5830579499	-1.0087505017	0.2682971913	-3.7598250533	0.0001700322	0.0014117712	scaffold24_cov80	636056	641846	+
g252	319.5128418628	-1.0092626002	0.357947396	-2.8195835797	0.0048086006	0.0243229263	scaffold3_cov78	490040	504681	+
g6016	88.4021287831	-1.0094933616	0.3997819166	-2.5251101154	0.0115662042	0.0494264516	scaffold15_cov81	7248056	7252192	-
g4109	173.5221718968	-1.0097732728	0.29737899	-3.3955770469	0.000684841	0.0047268364	scaffold13_cov84	750102	752767	+
g1223	473.564903597	-1.0172111878	0.2041766831	-4.9820144604	6.29257312599437E-07	9.32982171551202E-06	scaffold5_cov82	63461	70634	+
g14706	441.839128929	-1.0220610151	0.3342419045	-3.0578482273	0.0022293245	0.0129273145	scaffold266_cov83	184906	192335	+
g6659	78.8893940197	-1.0227646602	0.3896681033	-2.6247071583	0.0086723519	0.0392285685	scaffold22_cov71	463662	466072	+
g16992	527.4654424427	-1.0233425885	0.2503921409	-4.0869596986	4.37063005429961E-05	0.0004252638	scaffold16777_cov80	13422809	13435572	-
g2429	36.8906724331	-1.0234903052	0.389854145	-2.6253159505	0.0086568596	0.0392059554	scaffold6_cov81	7999530	8021155	-
g5500	253.8597526509	-1.0263509106	0.2639063526	-3.8890723942	0.0001006281	0.0008825825	scaffold15_cov81	1519047	1522884	-
g1092	552.9204787619	-1.0269830531	0.2016788372	-5.0921706391	0.000000354	5.54943153571617E-06	scaffold3_cov78	10356678	10367931	+
g12707	372.4007023708	-1.0281836359	0.2900873334	-3.5443934209	0.0003935176	0.0029211513	scaffold91_cov72	143145	146266	-
g1870	157.1748857875	-1.0296996184	0.2747615458	-3.7476118268	0.0001785263	0.0014735646	scaffold5_cov82	9890650	9906247	+
g565	37.6961321522	-1.042120073	0.3721037077	-2.8006172777	0.005100497	0.0254594747	scaffold3_cov78	4910946	4912677	+
g683	309.3019688748	-1.0482586326	0.3050337974	-3.4365327439	0.0005892111	0.0041563672	scaffold3_cov78	6330151	6341678	-
g7881	4362.62351044	-1.0493392016	0.2462392222	-4.2614624603	2.03093472616006E-05	0.0002168071	scaffold26_cov87	317955	318982	+
g17191	397.9196892159	-1.0501048335	0.2225015028	-4.7195404093	2.36378087882347E-06	0.000031208	scaffold16891_cov86	2555542	2556133	-
g2472	174.4411762214	-1.051311553	0.3546734947	-2.9641672373	0.0030350329	0.0167090787	scaffold6_cov81	8759398	8760963	-
g14657	270.7340127784	-1.056320103	0.4054041094	-2.6055979168	0.0091714055	0.0409570854	scaffold229_cov68	49008	70346	-
g18156	552.3442270622	-1.060330824	0.309471748	-3.4262604933	0.0006119532	0.004295168	scaffold16901_cov81	8510230	8526261	+
g10505	548.9201237433	-1.0610167937	0.1967087288	-5.393847037	0.000000069	1.26807330328786E-06	scaffold56_cov90	1832766	1839298	-
g1229	40.490314915	-1.0612177508	0.3883291725	-2.7327788537	0.0062802484	0.0300706127	scaffold5_cov82	88452	92526	+
g7749	772.5118968224	-1.0613313872	0.4100444843	-2.5883323096	0.0096441891	0.0426773455	scaffold24_cov80	6606731	6619189	+
g15173	62.0752872614	-1.0622786394	0.4188163923	-2.5363826699	0.0112004268	0.0481386442	scaffold366_cov70	53669	54092	+
g12754	62.2186773201	-1.0630043591	0.3816431348	-2.7853359907	0.0053472283	0.026467162	scaffold91_cov72	354546	354855	-
g11544	150.0303335392	-1.0662651646	0.3653911212	-2.9181474389	0.0035211781	0.0188305752	scaffold60_cov86	30742	122813	-
g11419	36.1460301684	-1.0705513276	0.3960359739	-2.7031668795	0.0068682254	0.0324014893	scaffold58_cov78	10317361	10320013	-
g6015	508.265086585	-1.0712720074	0.3199296786	-3.3484608621	0.0008126176	0.0054805237	scaffold15_cov81	7245499	7247241	+
g11493	361.8310544732	-1.0724944873	0.3834815745	-2.7967301654	0.0051622627	0.0256944061	scaffold58_cov78	12073511	12075123	-
g1906	27.7295341183	-1.0732045246	0.4144775657	-2.5892946046	0.0096172777	0.0425750654	scaffold6_cov81	72007	73362	+
g11926	199.7625666824	-1.0741657552	0.3070533974	-3.4983027851	0.0004682292	0.0033904273	scaffold64_cov75	563016	565647	-
g2945	57.6889648918	-1.0762236623	0.3608100634	-2.9827983517	0.0028562611	0.0159045359	scaffold12_cov81	352126	387797	+
g14698	125.7077558131	-1.0804792374	0.3543864745	-3.0488726722	0.0022970181	0.0132581238	scaffold266_cov83	38091	119659	+
g12783	160.706473448	-1.0810345503	0.3001482	-3.6016692768	0.0003161804	0.0024208105	scaffold94_cov84	193556	213030	-
g4808	235.6552868173	-1.0884819548	0.3620021384	-3.0068384671	0.0026398	0.0148616362	scaffold13_cov84	10171531	10175922	-
g17339	739.9045504461	-1.0908997614	0.1668327485	-6.5388826316	6.1980139459433E-11	0.000000002	scaffold16891_cov86	4406812	4409731	-
g15977	821.4582273839	-1.0945460489	0.3968788025	-2.7578848809	0.0058176682	0.0282295423	scaffold16777_cov80	766601	772653	-
g3821	5557.1763709005	-1.0946891338	0.3982133786	-2.7490013965	0.0059777132	0.0288438169	scaffold12_cov81	13220027	13222618	-
g13599	57.4508108145	-1.095670643	0.2993890174	-3.6596888304	0.0002525217	0.0019891186	scaffold114_cov76	461548	465616	+
g892	1187.3649783252	-1.098312825	0.3182541448	-3.4510558396	0.000558398	0.0039664661	scaffold3_cov78	8391384	8396542	-
g1356	211.4222693344	-1.098872258	0.2209047095	-4.9744175235	6.54441197140604E-07	9.66486347661269E-06	scaffold5_cov82	1654775	1656418	+
g5126	51.6814070815	-1.1008338957	0.3773200186	-2.9175072655	0.0035284143	0.0188512849	scaffold13_cov84	15244654	15249661	-
g917	59.9584360071	-1.1038266305	0.2909239159	-3.7942106862	0.0001481139	0.0012521698	scaffold3_cov78	8762215	8762584	+
g253	1466.4983639647	-1.1062397833	0.3414799973	-3.2395448988	0.0011972062	0.007633381	scaffold3_cov78	504841	509477	+
g12230	57.077709147	-1.1094463931	0.4226347479	-2.625071409	0.0086630797	0.0392064801	scaffold68_cov87	1345850	1347728	+
g499	96.1010799286	-1.1154060091	0.3001524095	-3.7161321172	0.0002022958	0.0016383916	scaffold3_cov78	3867271	3878903	+
g6068	81.1990590197	-1.1158901571	0.3312931518	-3.3682862176	0.0007563703	0.0051538934	scaffold15_cov81	8163752	8181300	+
g4748	293.9925994184	-1.1185285356	0.2730423441	-4.0965387231	4.19373365331022E-05	0.0004112647	scaffold13_cov84	9567105	9568579	+
g1576	153.1869377972	-1.1187676441	0.3587530819	-3.118489291	0.0018178075	0.0108555163	scaffold5_cov82	4881335	4971651	+
g10873	282.7251751889	-1.119867327	0.3317441729	-3.3756955467	0.0007362935	0.0050262567	scaffold58_cov78	1867308	1871669	+
g16026	426.0612778652	-1.1218234493	0.2921572484	-3.8397933145	0.0001231379	0.0010566799	scaffold16777_cov80	1038308	1041903	+
g1516	103.7846537441	-1.1229779663	0.3599550919	-3.1197724153	0.0018099082	0.0108245469	scaffold5_cov82	3925413	4022412	-
g12138	142.0017368088	-1.1301675687	0.4267937179	-2.6480417148	0.0080959535	0.0371155593	scaffold68_cov87	132404	136450	-
g8459	49.7076861432	-1.1363086988	0.4273672495	-2.6588576926	0.0078406073	0.0361073817	scaffold27_cov79	6904100	6908989	+
g11829	814.7362800704	-1.1365014443	0.4077170061	-2.787476184	0.0053120359	0.0263346351	scaffold64_cov75	0	2585	-
g2659	472.3329966823	-1.1377548986	0.2905799819	-3.9154620745	9.02312283522716E-05	0.0008015348	scaffold6_cov81	11329729	11337407	-
g11620	97.8264819525	-1.1382110135	0.4275944459	-2.6618938211	0.0077702385	0.0358569795	scaffold63_cov78	231012	231750	+
g9218	516.4738625427	-1.1410392436	0.2664184133	-4.2828843153	1.84486101761907E-05	0.000198646	scaffold51_cov83	1404460	1419739	-
g17384	77.7861414959	-1.1423955932	0.4143577049	-2.7570275143	0.0058329443	0.0282914205	scaffold16891_cov86	4745304	4761904	-
g15201	113.2960196559	-1.1426800964	0.30386493	-3.7604869257	0.0001695829	0.0014101299	scaffold366_cov70	224616	225851	-
g11428	141.9564245965	-1.1434626798	0.2310019132	-4.9500138927	7.42081842000868E-07	0.000010859	scaffold58_cov78	10451686	10454590	-
g12690	460.3665022611	-1.1476939426	0.2487276057	-4.6142604059	0.000003945	4.94622278597681E-05	scaffold91_cov72	47898	53878	-
g13495	27.715226739	-1.1502128482	0.4436257542	-2.5927549003	0.0095210597	0.0422492313	scaffold111_cov84	2095938	2108956	+
g11924	206.0684750032	-1.1556613185	0.3407535829	-3.3914869176	0.0006951448	0.004786166	scaffold64_cov75	558361	561618	+
g11636	98.9240041333	-1.1561526663	0.3649906151	-3.1676229978	0.0015369068	0.0094915639	scaffold63_cov78	282261	284715	+
g13032	344.0872100246	-1.1572138046	0.3219815716	-3.5940373815	0.0003255931	0.0024860851	scaffold94_cov84	3071127	3079642	-
g1088	71.5437883925	-1.1603259763	0.3861811946	-3.0046154306	0.0026591684	0.0149406607	scaffold3_cov78	10338857	10341128	-
g3004	4707.2535778026	-1.1629670155	0.3259440898	-3.5679954074	0.0003597228	0.0027079469	scaffold12_cov81	1420707	1425860	+
g9512	350.3598769014	-1.1641811901	0.3046516108	-3.8213524855	0.0001327218	0.0011347663	scaffold51_cov83	6714579	6742926	-
g16715	16893.6998668767	-1.169265521	0.2782477455	-4.2022461627	0.000026428	0.0002763348	scaffold16777_cov80	9626462	9628427	-
g16147	597.9507974181	-1.1696675885	0.1981803187	-5.902037076	3.59040448455925E-09	8.61773958617229E-08	scaffold16777_cov80	2362845	2364582	-
g96	1016.6414463499	-1.1771393545	0.2623322823	-4.4872073855	7.21628233596943E-06	8.43454731010233E-05	scaffold1_cov76	539050	559022	-
g12997	721.4494757287	-1.181847847	0.2406296032	-4.9114815101	9.03908124105003E-07	1.29896232860166E-05	scaffold94_cov84	2690718	2700563	+
g7046	9567.3037897547	-1.1894039322	0.1896125106	-6.2728135841	3.54581348826845E-10	1.00875693883252E-08	scaffold23_cov78	4832425	4834929	-
g1043	936.5414219347	-1.1906665244	0.2061318953	-5.7762362426	7.6390098433991E-09	1.69215627493792E-07	scaffold3_cov78	10075323	10078951	-
g13596	105.5740359664	-1.1933439643	0.4220906787	-2.8272217902	0.0046953795	0.0238578916	scaffold114_cov76	444541	446111	+
g98	70.9564674794	-1.1951183866	0.2899940459	-4.121182499	3.76932678707022E-05	0.0003735666	scaffold1_cov76	559034	564799	-
g6069	31.2411242844	-1.1973670878	0.3866127661	-3.0970707456	0.0019544322	0.0115482558	scaffold15_cov81	8190531	8193525	-
g11807	2937.7780482104	-1.1996757988	0.3193176045	-3.7569986182	0.0001719634	0.0014246403	scaffold63_cov78	962758	964409	-
g17323	930.2936038369	-1.2006351659	0.4653767317	-2.5799209202	0.0098822942	0.043473562	scaffold16891_cov86	4217124	4232562	+
g1930	356.9262095659	-1.2007640468	0.2893980818	-4.1491776282	3.33671825405532E-05	0.0003360402	scaffold6_cov81	161945	165345	-
g505	99.0516018213	-1.2146832794	0.2330157961	-5.212879554	1.85931625608271E-07	3.07390500212847E-06	scaffold3_cov78	3917412	3918668	-
g5621	78.4491650241	-1.2167581253	0.4004139544	-3.038750553	0.0023756147	0.0136345443	scaffold15_cov81	2753632	2754046	+
g231	30.0956143541	-1.2230020752	0.4553671118	-2.6857496812	0.0072367283	0.0337563409	scaffold3_cov78	276773	278860	-
g230	746.6028425254	-1.2267561412	0.3920790057	-3.1288493479	0.0017549226	0.0105757674	scaffold3_cov78	250012	276253	-
g40	33.6831251891	-1.227841886	0.4354473452	-2.8197252769	0.004806478	0.0243229263	scaffold1_cov76	253747	257313	+
g4718	1468.869621985	-1.2304730651	0.2366786536	-5.1989186447	2.00451228805994E-07	3.28968934653936E-06	scaffold13_cov84	9415926	9416635	+
g3498	450.3368288466	-1.2305942521	0.3778324793	-3.2569837681	0.0011260287	0.0072663534	scaffold12_cov81	8370263	8379256	+
g12574	39.2220977856	-1.2313985191	0.425831882	-2.8917480609	0.0038310502	0.0201512164	scaffold75_cov84	999290	1001506	-
g11492	84.9541544304	-1.2337215903	0.4378257031	-2.8178372843	0.0048348305	0.0244225393	scaffold58_cov78	12073299	12073578	+
g13600	166.9033253992	-1.23568284	0.3064716282	-4.0319648751	5.53124554975795E-05	0.000520132	scaffold114_cov76	465868	471441	-
g18226	660.5622151054	-1.2386653752	0.2812463304	-4.4042010195	1.0617445801171E-05	0.0001197949	scaffold16901_cov81	9038010	9052982	+
g2586	105.8836423409	-1.2415759354	0.3081673305	-4.0289018737	0.000056038	0.000526513	scaffold6_cov81	10432931	10446923	+
g1085	8639.034522116	-1.2429564155	0.4533061071	-2.7419802998	0.0061070004	0.0293791278	scaffold3_cov78	10324497	10330009	+
g5406	72.9344086644	-1.2450638337	0.3254697916	-3.825435927	0.0001305409	0.0011178249	scaffold15_cov81	809957	811772	-
g11621	162.8784386145	-1.2480720127	0.4203265309	-2.9692915412	0.0029848726	0.0164674287	scaffold63_cov78	231921	241333	-
g16530	19.1991956577	-1.248920805	0.4682248341	-2.6673527629	0.0076451379	0.0353524551	scaffold16777_cov80	6784137	6785325	-
g11800	170.3428180537	-1.262305913	0.2942638188	-4.2897081878	1.78908036030331E-05	0.0001931965	scaffold63_cov78	937261	940876	-
g4666	61.3147227487	-1.2626871989	0.3436459468	-3.674384088	0.0002384238	0.0018967303	scaffold13_cov84	8969293	8983636	-
g11258	30.7771604	-1.2666919867	0.4827010978	-2.6241746548	0.0086859232	0.0392741077	scaffold58_cov78	7439340	7442150	-
g18042	47.9030151621	-1.2685950974	0.3569248509	-3.5542358404	0.0003790791	0.0028327318	scaffold16901_cov81	6899758	6906485	-
g8020	42.6079835201	-1.2715211793	0.407189624	-3.1226757866	0.0017921505	0.0107366193	scaffold27_cov79	554439	556169	-
g3909	663.4414614824	-1.2736270641	0.2656832931	-4.7937792751	1.63668346294895E-06	2.22640593885859E-05	scaffold12_cov81	13985442	13989249	-
g9547	57.0357090346	-1.2751655231	0.3068161655	-4.1561223503	3.23694524041949E-05	0.0003280553	scaffold51_cov83	7038670	7040038	+
g3652	84.4157008366	-1.2759616312	0.4595473233	-2.7765619919	0.0054937157	0.0270320719	scaffold12_cov81	10098761	10119006	-
g15219	222.6473127811	-1.2768070453	0.4354526635	-2.9321374111	0.0033663776	0.0182024731	scaffold366_cov70	310216	312174	-
g4690	755.8130796942	-1.2769902315	0.2692050066	-4.743560485	2.09994204252271E-06	2.8055125571677E-05	scaffold13_cov84	9145572	9220416	+
g1839	7077.8286412339	-1.2786557213	0.332819733	-3.8418867473	0.0001220922	0.0010502925	scaffold5_cov82	8641993	8643164	-
g16195	928.3577721486	-1.2787620954	0.3422656591	-3.7361682696	0.0001868457	0.0015309598	scaffold16777_cov80	2863793	2874588	+
g17867	503.5534085597	-1.2796710358	0.4347189903	-2.9436741076	0.0032434133	0.0176613083	scaffold16901_cov81	5091456	5096750	+
g6127	34.0685789695	-1.2820052205	0.4439372854	-2.8878070455	0.0038793777	0.0203671872	scaffold15_cov81	9210588	9282365	+
g16263	6572.6449949824	-1.2824905413	0.30731373	-4.1732289061	3.00312944186047E-05	0.0003079788	scaffold16777_cov80	3456033	3457747	+
g5160	210.775482891	-1.2867205583	0.3524044236	-3.6512610858	0.0002609558	0.0020497922	scaffold13_cov84	16018202	16023112	-
g2675	52.367482368	-1.287061342	0.4297717515	-2.9947555589	0.0027466486	0.0153475494	scaffold6_cov81	11798757	11859634	-
g1954	279.6921655423	-1.2895390635	0.4819853211	-2.6754737275	0.0074623722	0.0346502609	scaffold6_cov81	255470	256243	+
g6781	163.8671007688	-1.292328265	0.2622494495	-4.9278588284	8.31356485644647E-07	1.20396315860347E-05	scaffold23_cov78	1758954	1763531	+
g18764	331.6340230888	-1.2925384434	0.3978307798	-3.2489654121	0.0011582556	0.0074357887	scaffold16916_cov83	2148877	2150341	+
g3649	129.5054728674	-1.2932111291	0.3909187213	-3.3081330172	0.0009392019	0.0062072606	scaffold12_cov81	9998050	10064196	-
g6510	129.41293887	-1.2963002649	0.2683525033	-4.8305875632	1.36130729901578E-06	1.88614258524943E-05	scaffold20_cov75	2725059	2733986	+
g17808	993.8852133625	-1.2966539702	0.2687713503	-4.8243756965	1.40442471809822E-06	1.93630955291057E-05	scaffold16901_cov81	4496551	4500532	-
g8899	884.4320495323	-1.3004086617	0.3770966457	-3.4484758122	0.00056376	0.0039893847	scaffold30_cov76	2325679	2345083	+
g9824	82.1182055804	-1.3047658582	0.38860328	-3.3575780888	0.0007862853	0.005331804	scaffold53_cov81	4045196	4060591	-
g11259	80.6963046551	-1.304995595	0.329346905	-3.9623739437	7.42081900002412E-05	0.000672977	scaffold58_cov78	7446191	7485671	-
g12854	130.3694706766	-1.3051340125	0.2842132409	-4.5920943312	4.38819926646028E-06	0.000054471	scaffold94_cov84	922556	930804	+
g9159	275.0955646978	-1.3054392688	0.2737020786	-4.7695628605	1.84626125170243E-06	2.48734884258804E-05	scaffold51_cov83	223276	267949	-
g627	25.553374122	-1.3060166517	0.5087299968	-2.5672098361	0.0102520552	0.0447838218	scaffold3_cov78	5629898	5666764	+
g6574	60.7108957649	-1.3067961534	0.3807405669	-3.4322482733	0.0005985993	0.0042146354	scaffold22_cov71	57200	62159	-
g16199	514.3060842305	-1.3104443964	0.4026262326	-3.2547417192	0.0011349553	0.0073171047	scaffold16777_cov80	2933039	2934603	-
g8422	239.0719667116	-1.3113949764	0.2643520519	-4.9607898519	7.02071139978192E-07	1.03274480420152E-05	scaffold27_cov79	6559529	6564739	-
g910	351.0808302964	-1.3121799568	0.2258297932	-5.8104820358	6.22932172318448E-09	1.42790321462525E-07	scaffold3_cov78	8597753	8706965	-
g112	815.0003734547	-1.315862597	0.271983055	-4.8380315355	1.31131339571287E-06	1.83044979483756E-05	scaffold1_cov76	707347	709753	-
g4038	149.9007875583	-1.3188209171	0.3336673413	-3.9525022495	7.73382018728779E-05	0.0006996642	scaffold12_cov81	14643006	14645344	-
g7697	297.8178867321	-1.318914963	0.3366722333	-3.9175044231	8.94704046938157E-05	0.0007965638	scaffold24_cov80	5713981	5719516	-
g2555	35.8809940985	-1.3192725019	0.4347618728	-3.0344714757	0.0024095754	0.013764308	scaffold6_cov81	9859060	9917412	+
g18252	112.0944863017	-1.3253764832	0.3780334241	-3.505976982	0.0004549346	0.0033026953	scaffold16901_cov81	9402729	9422943	-
g7543	2111.8827672525	-1.3275973932	0.3985454837	-3.3311063545	0.0008650155	0.0057886319	scaffold24_cov80	4785924	4786946	-
g254	419.1153684054	-1.3293684911	0.4077055108	-3.2606095717	0.00111173	0.0071989497	scaffold3_cov78	510787	514174	-
g13008	18.094457812	-1.3298392162	0.4764253907	-2.7912853559	0.0052499165	0.0260907457	scaffold94_cov84	2763471	2767023	+
g17866	20.763813134	-1.330328387	0.4975193395	-2.6739229643	0.0074969671	0.0347820794	scaffold16901_cov81	5090987	5091275	+
g1685	216.3893159943	-1.3317227186	0.5101788448	-2.610305645	0.0090461359	0.0405858009	scaffold5_cov82	6626634	6631653	+
g15006	120.0979512794	-1.3326131459	0.3384208762	-3.9377391866	8.22529266438E-05	0.0007399463	scaffold293_cov80	325751	327234	-
g4928	193.1758900444	-1.3333279289	0.4959992021	-2.6881654712	0.0071845784	0.0336109931	scaffold13_cov84	11982685	12026003	+
g2716	131.2072003598	-1.3357040548	0.4696671154	-2.8439377827	0.0044559748	0.0228590488	scaffold8_cov85	193470	218355	-
g13426	49.6259866524	-1.3386397331	0.5254629021	-2.5475437519	0.0108484249	0.0469316844	scaffold111_cov84	1190	35509	-
g11465	212.7856401281	-1.3401720354	0.2976682112	-4.5022343162	6.72427871518553E-06	0.000079423	scaffold58_cov78	11681605	11697462	+
g11596	2936.109528831	-1.3405193459	0.5280918555	-2.5384207916	0.0111354006	0.0479142825	scaffold63_cov78	96059	99390	-
g16059	36.4713301492	-1.340702509	0.492642692	-2.7214501113	0.0064996195	0.0309491227	scaffold16777_cov80	1258779	1262101	+
g8916	122.3762981643	-1.341844618	0.3381904354	-3.9677190049	7.25638194376398E-05	0.0006591312	scaffold30_cov76	2460673	2471738	+
g15543	101.5577622808	-1.3463047695	0.3031679216	-4.4407889932	0.000008963	0.0001027258	scaffold1010_cov90	134961	137161	-
g9135	24.6992344851	-1.3474514196	0.4428514225	-3.0426715396	0.0023448813	0.0134926972	scaffold43_cov87	546187	546589	-
g15007	39.8757773699	-1.3503921547	0.4580245286	-2.9482965875	0.0031953035	0.0174298214	scaffold293_cov80	327391	327971	-
g4389	87.1962550609	-1.3522890079	0.3504679804	-3.858523698	0.000114074	0.0009866169	scaffold13_cov84	5502309	5565429	+
g11992	279.2154032449	-1.3526914377	0.3237541243	-4.1781442643	2.93897225926869E-05	0.0003025063	scaffold64_cov75	1014416	1015949	-
g17809	568.959748201	-1.3626095099	0.2920541648	-4.6656054728	3.07709606215105E-06	3.97363706919944E-05	scaffold16901_cov81	4507333	4507647	-
g5885	986.3174871195	-1.36321188	0.4211867284	-3.2365974233	0.0012096393	0.0076907809	scaffold15_cov81	6003846	6047008	+
g1086	175.3022996903	-1.3637307213	0.3878013214	-3.5165705888	0.0004371604	0.0032020064	scaffold3_cov78	10331120	10334066	+
g8679	283.332405902	-1.3647558433	0.4487177393	-3.0414572988	0.0023543596	0.0135402855	scaffold27_cov79	9536742	9551083	-
g4802	15.380456507	-1.371865909	0.5427987378	-2.527393329	0.0114912726	0.0491968928	scaffold13_cov84	10151674	10153458	-
g7938	69.9952619438	-1.3765021976	0.3455194194	-3.9838634829	6.78038331547827E-05	0.0006234727	scaffold26_cov87	828907	835187	-
g5037	211.6478102384	-1.3787767708	0.2186844439	-6.3048689969	2.88437757555384E-10	8.31130803197505E-09	scaffold13_cov84	13286139	13365711	+
g11949	206.9226989381	-1.3800195517	0.5219201337	-2.6441201681	0.0081903573	0.037425119	scaffold64_cov75	694948	734516	-
g18464	118.0778237326	-1.3848504736	0.2897463682	-4.7795265991	1.75708426217573E-06	2.37864220950819E-05	scaffold16902_cov85	268954	282430	+
g13316	1025.9134075191	-1.385587377	0.2773842115	-4.9951919373	5.87772800405829E-07	8.79618867790246E-06	scaffold95_cov87	2502637	2503814	-
g18220	231.4722093605	-1.3863121726	0.4845092532	-2.8612707881	0.0042194649	0.021825557	scaffold16901_cov81	8985322	8996638	+
g6135	379.3363947884	-1.3872207045	0.2583784885	-5.3689481366	7.91971883452751E-08	1.429502873047E-06	scaffold15_cov81	9443720	9509871	+
g12162	275.0657176663	-1.3875527143	0.4813598407	-2.8825685008	0.0039444736	0.0206702219	scaffold68_cov87	458883	470941	-
g12331	153.0351040869	-1.3889872908	0.2530398954	-5.4892027553	4.0375194756191E-08	7.73616338499392E-07	scaffold68_cov87	3309309	3447599	-
g8218	154.6472345608	-1.3966247298	0.5035749366	-2.773419859	0.0055470501	0.0272347284	scaffold27_cov79	3231998	3252282	+
g4379	23.6661041243	-1.3977394211	0.5295778995	-2.6393462083	0.0083066103	0.0378337239	scaffold13_cov84	5323974	5324857	+
g15023	21.6216891792	-1.3997871913	0.5279800645	-2.6512122057	0.0080203433	0.0367990289	scaffold293_cov80	488905	496080	-
g5665	279.5047640381	-1.4004117009	0.2525356236	-5.5454025883	2.93278578256789E-08	5.72710728864173E-07	scaffold15_cov81	3219231	3224061	+
g18280	232.3276120638	-1.4058777692	0.2564264846	-5.4825763069	4.1917609871607E-08	8.00433541824263E-07	scaffold16901_cov81	9594264	9595764	+
g341	1958.5522471765	-1.407804037	0.4350657647	-3.2358419146	0.0012128453	0.0077067933	scaffold3_cov78	1808868	1885841	+
g6341	1000.3821996247	-1.4087632867	0.2150515275	-6.5508173919	5.72229973308364E-11	1.89767034639451E-09	scaffold20_cov75	1489284	1497560	+
g3859	34.8968260726	-1.4126587054	0.4212541104	-3.3534597538	0.0007980802	0.0053987211	scaffold12_cov81	13489619	13623752	+
g12726	2503.2493244616	-1.4194705939	0.3432102736	-4.1358627729	3.53623477320411E-05	0.0003532768	scaffold91_cov72	229099	233240	-
g17286	284.5077242589	-1.4261023072	0.281518884	-5.0657429693	4.06810523970434E-07	6.24649200436246E-06	scaffold16891_cov86	3463800	3468350	-
g3055	611.8783456983	-1.4269895921	0.3037999819	-4.6971352105	2.63835808406592E-06	3.4669819184402E-05	scaffold12_cov81	2238874	2273758	+
g4719	8971.4063094995	-1.4279509966	0.2675077519	-5.3379798774	0.000000094	1.66431315421715E-06	scaffold13_cov84	9416671	9418855	-
g6337	695.8376714991	-1.4331741454	0.3589425754	-3.9927672105	6.53066745281203E-05	0.0006029665	scaffold20_cov75	1427565	1429940	+
g12853	477.666093754	-1.4351834124	0.2489168661	-5.7657138111	8.13129416866604E-09	1.78713090856035E-07	scaffold94_cov84	898182	921070	-
g3768	577.4595420406	-1.4401292248	0.2376235975	-6.0605480252	1.35658537730879E-09	3.52806623996618E-08	scaffold12_cov81	12334469	12377974	-
g13540	1779.1947886367	-1.4404404616	0.4807868798	-2.9960061766	0.0027354089	0.0153076379	scaffold114_cov76	141642	152875	-
g8790	4828.1908254382	-1.443765583	0.568825039	-2.5381540617	0.0111438915	0.0479324176	scaffold30_cov76	969120	972562	-
g17773	29.6485442781	-1.4469439293	0.500507296	-2.8909547191	0.0038407345	0.0201896745	scaffold16901_cov81	4271264	4277716	-
g18470	33.1586303893	-1.4476157009	0.5253870323	-2.7553319969	0.0058632607	0.0284015944	scaffold16902_cov85	344752	382095	-
g3907	51.8732224107	-1.448749001	0.4816498287	-3.007888542	0.002630696	0.0148178249	scaffold12_cov81	13975437	13980305	-
g9820	866.7211767312	-1.4509930833	0.3839730401	-3.7788931301	0.000157527	0.0013206584	scaffold53_cov81	4005873	4012415	+
g15982	390.0730215012	-1.4512312296	0.3467063783	-4.1857644401	2.84207973711369E-05	0.000294971	scaffold16777_cov80	803035	807674	+
g256	669.0711807887	-1.4515439431	0.2380232884	-6.0983274078	1.0718403953637E-09	2.82688446861924E-08	scaffold3_cov78	523022	530472	-
g1994	846.4643411183	-1.4526348451	0.5174592731	-2.8072447833	0.0049967256	0.0250484337	scaffold6_cov81	496015	517279	+
g9183	99.8616572443	-1.4533076383	0.5157359728	-2.8179295509	0.0048334414	0.0244225393	scaffold51_cov83	504323	551229	-
g3061	582.855838928	-1.4546718935	0.298760314	-4.8690265253	1.12149354648811E-06	1.59325996990941E-05	scaffold12_cov81	2322682	2329605	-
g6336	141.8403125364	-1.4566303318	0.4120403987	-3.5351638735	0.0004075223	0.0030131385	scaffold20_cov75	1423811	1427556	+
g111	590.9316569891	-1.4582070048	0.3222898368	-4.524520597	6.05325580346883E-06	7.21051480351563E-05	scaffold1_cov76	703457	706302	+
g11690	44.3506861136	-1.4614596213	0.5285763643	-2.7648977896	0.0056940634	0.0277947879	scaffold63_cov78	511944	514089	+
g16716	11467.5319789761	-1.4631161339	0.3255462343	-4.4943420621	6.97853750097844E-06	8.18226222264303E-05	scaffold16777_cov80	9633174	9634068	-
g11766	60.2251055979	-1.4674383338	0.3372460619	-4.3512393461	0.000013537	0.0001489591	scaffold63_cov78	819393	820036	+
g5408	347.5037149466	-1.4690984609	0.4027238159	-3.6479055936	0.0002643867	0.0020723853	scaffold15_cov81	816603	822123	+
g9308	17.6179000252	-1.4730709197	0.5514668394	-2.6711867595	0.0075583581	0.0350234128	scaffold51_cov83	2961873	2963823	+
g756	63.4484501895	-1.4751634343	0.5802934627	-2.5420990052	0.0110188957	0.0474858906	scaffold3_cov78	7292254	7301880	-
g6237	72.1304011427	-1.4754014435	0.4865589165	-3.0323181706	0.0024268326	0.0138434434	scaffold20_cov75	602047	610233	-
g11600	38.2574291852	-1.4780322196	0.4498432673	-3.2856604219	0.0010174359	0.0066536982	scaffold63_cov78	110042	117184	+
g2042	167.2612008124	-1.4790564792	0.2663180544	-5.5537221557	0.000000028	5.51865365607577E-07	scaffold6_cov81	997693	1002485	+
g11579	68.0041420591	-1.4823988699	0.5408416025	-2.7409113186	0.0061269042	0.0294622346	scaffold60_cov86	1362183	1391596	-
g7458	62.2425427149	-1.4858707598	0.4094206745	-3.6292030476	0.0002842976	0.0022083793	scaffold24_cov80	3046431	3051051	-
g16465	187.4536019437	-1.4877840714	0.3609849206	-4.1214576746	3.76482646634172E-05	0.0003734508	scaffold16777_cov80	6074045	6223205	+
g16458	481.8144321266	-1.4890531738	0.2548519007	-5.8428176114	5.132520276605E-09	1.19110599959556E-07	scaffold16777_cov80	5970075	6009729	-
g17446	213.3845894576	-1.4896793771	0.2908274279	-5.1222107488	0.000000302	4.78759232686108E-06	scaffold16900_cov86	243193	244009	-
g7647	11.4616910376	-1.4897830717	0.5895233611	-2.5270976012	0.0115009536	0.0492038889	scaffold24_cov80	5286128	5289432	-
g8798	12.8534066161	-1.4910432712	0.5821690686	-2.5611860053	0.0104315489	0.0454439301	scaffold30_cov76	1056660	1058401	-
g9831	224.2984510913	-1.4912093069	0.305917566	-4.8745461944	1.09058864435104E-06	1.55132082671711E-05	scaffold53_cov81	4092793	4098979	+
g5914	453.9589783385	-1.4920944662	0.2590858299	-5.7590739991	8.45766215562841E-09	1.85160029496951E-07	scaffold15_cov81	6316599	6321837	+
g18279	332.957936618	-1.4963744866	0.4222318103	-3.543964358	0.0003941585	0.0029239728	scaffold16901_cov81	9587529	9591186	+
g18763	13.5582331906	-1.4967251828	0.5416413285	-2.7633142158	0.0057217655	0.0278606732	scaffold16916_cov83	2143194	2145880	+
g6652	28.9033465613	-1.4971851824	0.4987750582	-3.0017242398	0.0026845524	0.0150459018	scaffold22_cov71	431629	449057	-
g12483	311.3381294683	-1.5068471722	0.4098423899	-3.6766503645	0.0002363166	0.0018826387	scaffold69_cov74	873432	878002	+
g4452	256.2737279672	-1.5069366114	0.2383965843	-6.321133401	2.59651746330824E-10	7.57926152245366E-09	scaffold13_cov84	6463036	6464437	-
g18153	8663.4384501049	-1.50695326	0.4076325708	-3.6968421263	0.000218298	0.0017603614	scaffold16901_cov81	8430566	8436852	+
g2518	469.5003934285	-1.5072806618	0.5489544347	-2.7457300033	0.0060376429	0.0290704208	scaffold6_cov81	9248052	9249453	+
g12454	323.3199828708	-1.5127500987	0.4807478983	-3.1466598272	0.0016514697	0.0100879152	scaffold69_cov74	620012	622659	+
g5979	70.7719591756	-1.5144023006	0.2940894242	-5.1494619528	2.61234757077227E-07	4.18909927336E-06	scaffold15_cov81	6887867	6892541	-
g12295	346.2752712236	-1.5161777721	0.3254782681	-4.6583072375	3.18820145939393E-06	4.09093820778861E-05	scaffold68_cov87	2731800	2770899	+
g18323	372.6738817416	-1.5161778842	0.2691957228	-5.63225102	1.7787253066567E-08	3.62504217496635E-07	scaffold16901_cov81	9909462	9921273	+
g8087	3110.8361167814	-1.51781676	0.2451287198	-6.1919172968	5.94367381821901E-10	1.6170543647674E-08	scaffold27_cov79	1445609	1449173	-
g399	54.5025957426	-1.5202735907	0.5118898287	-2.9699234197	0.0029787399	0.0164638541	scaffold3_cov78	2465372	2466330	+
g4985	386.3695548019	-1.5210581167	0.261985358	-5.8058897961	6.4025065335023E-09	0.000000146	scaffold13_cov84	12775608	12815349	+
g4077	262.0888295237	-1.5210813944	0.5490901498	-2.7701851779	0.0056024431	0.0274226134	scaffold13_cov84	264443	271999	-
g12326	1122.42038574	-1.5258376144	0.3330659605	-4.581187499	4.62343084574472E-06	5.69494904944533E-05	scaffold68_cov87	3196796	3199817	-
g6535	1146.1451336144	-1.5268296787	0.2913506101	-5.2405233616	1.60121814018089E-07	2.68683445109095E-06	scaffold20_cov75	2870094	2873184	-
g13314	2270.9665371447	-1.5271090196	0.2854672901	-5.3495061337	8.81945720542047E-08	1.57165812107405E-06	scaffold95_cov87	2490604	2496906	+
g18054	1258.8125132229	-1.5297616576	0.5616125168	-2.7238738663	0.0064521143	0.0307752123	scaffold16901_cov81	7137493	7143008	-
g4946	14.6070402413	-1.5310819404	0.5703927792	-2.6842589812	0.0072690774	0.0338790387	scaffold13_cov84	12191506	12193291	+
g4526	59.8545774949	-1.5362713371	0.3705487578	-4.145935737	3.38428742348033E-05	0.0003399147	scaffold13_cov84	7319059	7332412	+
g18941	328.1078115704	-1.5364768998	0.3834150969	-4.0073458567	6.14049115562709E-05	0.0005707194	scaffold16920_cov86	3943163	3967450	+
g1767	184.8254282862	-1.5368963043	0.3308028327	-4.6459587175	0.000003385	4.31655779798125E-05	scaffold5_cov82	7655846	7784828	-
g18067	161.0547255092	-1.5389650425	0.2267993519	-6.7855795438	1.15621425158298E-11	4.29139256489856E-10	scaffold16901_cov81	7276022	7287404	-
g2556	22.4865688777	-1.5401724569	0.4843743292	-3.179715282	0.0014741982	0.0091395396	scaffold6_cov81	9930898	9945896	-
g15411	73.3036447527	-1.5408432295	0.4770499643	-3.2299409806	0.0012381577	0.0078409662	scaffold822_cov85	688648	696162	+
g12907	287.218247377	-1.5474698918	0.3562160221	-4.3441894682	1.39790828746232E-05	0.0001536192	scaffold94_cov84	1567636	1605978	-
g11903	167.1246784435	-1.5489994313	0.5715195936	-2.7103172814	0.0067218873	0.0318586194	scaffold64_cov75	427532	435970	+
g3365	11594.9037577695	-1.551422555	0.2386326661	-6.5013000117	7.9628845209919E-11	2.56853629099472E-09	scaffold12_cov81	6743442	6746757	+
g11689	32.7768874517	-1.5517098811	0.4772156457	-3.2515905439	0.0011476122	0.0073801404	scaffold63_cov78	506628	511930	+
g1841	956.4377528392	-1.5521812445	0.3986512976	-3.8935813171	9.87750707515176E-05	0.0008697327	scaffold5_cov82	8646613	8650185	+
g2081	44.426583974	-1.5525974958	0.3395243253	-4.5728608523	4.81109660403561E-06	5.90663546929192E-05	scaffold6_cov81	1738551	1738869	+
g6782	441.005195361	-1.5551470261	0.235444791	-6.6051451799	3.97127969896202E-11	1.35301137220867E-09	scaffold23_cov78	1763868	1774981	-
g3357	252.0840694056	-1.5587924445	0.4763337156	-3.2724797627	0.001066085	0.0069354308	scaffold12_cov81	6635036	6654065	+
g10130	111.5587588085	-1.5610022749	0.4693415356	-3.3259410399	0.0008812057	0.0058759276	scaffold53_cov81	9119947	9155344	-
g16949	3647.2947793597	-1.5632506564	0.3400114524	-4.5976411835	0.000004273	0.000053218	scaffold16777_cov80	12637409	12638949	-
g9021	3894.2558795654	-1.5633206695	0.2911102781	-5.3702008725	7.86489878615502E-08	1.42189758861309E-06	scaffold30_cov76	3869083	3869746	-
g18031	2173.9709674859	-1.5642554272	0.5334322961	-2.9324347974	0.0033631553	0.0181938264	scaffold16901_cov81	6751774	6831341	+
g11764	66.9690640635	-1.5663713569	0.4724220482	-3.3156186571	0.0009144051	0.0060648326	scaffold63_cov78	801393	806455	-
g6142	17.1430711544	-1.5668588687	0.5971510836	-2.6238901873	0.0086931808	0.0392752373	scaffold15_cov81	9542680	9554615	+
g4950	180.9085068728	-1.5710498072	0.2523409271	-6.2259016997	4.78794209593957E-10	1.33171322464979E-08	scaffold13_cov84	12210529	12273055	+
g8663	709.5963756256	-1.573038305	0.3071816515	-5.1208732593	3.0412400326726E-07	4.81486716472136E-06	scaffold27_cov79	9425574	9440069	+
g14419	4295.7794455015	-1.5747365509	0.3592909106	-4.3829011653	1.17109249808148E-05	0.0001304848	scaffold135_cov76	284605	291026	-
g12883	27.6493357897	-1.575484774	0.5350938838	-2.944314674	0.0032367073	0.0176374584	scaffold94_cov84	1315080	1327462	+
g12365	35.890721465	-1.576432792	0.6187608901	-2.5477253285	0.0108427805	0.0469253769	scaffold69_cov74	73573	87690	-
g18871	1538.979098485	-1.5787817053	0.4781698564	-3.3017173379	0.0009609486	0.0063397718	scaffold16920_cov86	1974337	1981562	+
g8074	37.2305482753	-1.5790834065	0.5153330033	-3.0642000348	0.0021825292	0.0126887812	scaffold27_cov79	1292661	1330174	+
g12480	530.5606734845	-1.5797039223	0.1970504922	-8.016746901	1.0858254101664E-15	7.11755381435973E-14	scaffold69_cov74	867420	869316	+
g13321	272.2358500783	-1.5815122077	0.3563152491	-4.438519574	0.000009058	0.0001037087	scaffold95_cov87	2531843	2532597	-
g8538	33.6205116052	-1.5861352438	0.5730008737	-2.7681201137	0.0056380672	0.0275729038	scaffold27_cov79	7761340	7761628	-
g9516	164.8832710032	-1.5898876894	0.3809321287	-4.1736770669	2.99722516940447E-05	0.0003079367	scaffold51_cov83	6754881	6788372	-
g1770	16.4887746962	-1.5917476336	0.5360929882	-2.9691633144	0.0029861185	0.0164674287	scaffold5_cov82	7855957	7870319	-
g17097	14054.1466232095	-1.5963220684	0.4938485432	-3.2324122254	0.0012274984	0.0077822565	scaffold16891_cov86	1405766	1411176	+
g7060	68.4307509855	-1.5985031936	0.4436190081	-3.603324394	0.000314173	0.0024103802	scaffold23_cov78	4908735	4929054	+
g2538	13044.7877608987	-1.6012963387	0.3637413756	-4.4022936247	1.07112459902317E-05	0.0001205445	scaffold6_cov81	9509204	9526340	+
g12751	85.2197460153	-1.6026018217	0.5034247826	-3.183398746	0.0014555701	0.0090440607	scaffold91_cov72	336016	343023	+
g13913	162.4842861801	-1.6027805444	0.4275956865	-3.7483552686	0.000177998	0.0014702871	scaffold115_cov79	4574539	4586017	+
g17068	251.551530285	-1.6038480879	0.3592588912	-4.4643239929	8.03219441675838E-06	9.32017258979759E-05	scaffold16891_cov86	912083	913999	+
g11144	34.0142584407	-1.6049417637	0.5138371205	-3.1234445697	0.0017874753	0.0107219348	scaffold58_cov78	5467882	5470515	+
g3014	215.2242649885	-1.6074105992	0.6357570509	-2.5283409708	0.0114602992	0.049086165	scaffold12_cov81	1503576	1517623	-
g17447	140.8549731888	-1.6080444306	0.2740831858	-5.8669940872	4.43766494287059E-09	1.04499551144194E-07	scaffold16900_cov86	253769	289742	+
g13826	88.8564894458	-1.609621249	0.5899263138	-2.7285123772	0.0063620703	0.0303845102	scaffold115_cov79	3573462	3574461	+
g8019	59.5498450798	-1.6109002094	0.3657791366	-4.4040243095	1.06261028167929E-05	0.0001197949	scaffold27_cov79	551277	554375	-
g3904	7687.0547168081	-1.6129744184	0.1913584274	-8.4290743836	3.4841007486591E-17	2.71203370081388E-15	scaffold12_cov81	13937089	13975368	-
g14500	68.6176951946	-1.6149293435	0.3784644876	-4.2670564782	1.98069028517348E-05	0.0002121778	scaffold138_cov82	90969	200732	+
g8035	582.5194440268	-1.6156123631	0.6384615273	-2.5304772394	0.0113907475	0.0488069147	scaffold27_cov79	677046	683997	+
g5336	212.3691583113	-1.6157719042	0.5489109524	-2.943595673	0.0032442353	0.0176613083	scaffold15_cov81	308588	309514	-
g5820	61.6949725559	-1.6200659409	0.4595468419	-3.5253554005	0.000422915	0.0031105342	scaffold15_cov81	5273740	5276075	-
g18403	1074.2348191364	-1.6202724088	0.2830081918	-5.7251784777	1.03325056860001E-08	2.22725108143029E-07	scaffold16901_cov81	10432261	10435454	-
g3784	328.2310068611	-1.6250858609	0.4061245202	-4.0014472903	6.29562205793914E-05	0.0005832976	scaffold12_cov81	12771306	12773823	+
g14694	4080.2283954268	-1.6287173752	0.5102427773	-3.1920439597	0.0014126983	0.0088118727	scaffold265_cov80	431723	438685	-
g4669	633.7690120327	-1.6292758255	0.3018182504	-5.3982018105	6.73121279428651E-08	1.24505221470557E-06	scaffold13_cov84	9025236	9028830	-
g8056	47.7672328502	-1.6293289037	0.4360794589	-3.7363119739	0.000186739	0.0015309598	scaffold27_cov79	1065734	1076672	-
g2771	564.2852296298	-1.6306047097	0.3408545299	-4.7838727865	1.71949533831553E-06	2.33057113025136E-05	scaffold8_cov85	952160	1026775	+
g8052	1523.7650628667	-1.6312603419	0.4241235225	-3.8461916293	0.0001199679	0.0010336055	scaffold27_cov79	995511	1044756	+
g10443	818.1536925144	-1.6350854749	0.355903579	-4.5941810405	4.3445208402931E-06	5.39886187348618E-05	scaffold56_cov90	1010397	1014653	+
g8695	130.6228882056	-1.6365901192	0.3030484916	-5.4004232475	6.64838517761749E-08	1.23176445381677E-06	scaffold30_cov76	92410	163092	+
g1924	105.2669872419	-1.6392175002	0.5911884268	-2.7727496445	0.0055584866	0.0272669918	scaffold6_cov81	138173	143646	-
[truncated: 1,193 more rows]
