# Supplementary material for: Midgut transcriptome assessment of the cockroach-hunting wasp Ampulex compressa (Apoidea: Ampulicidae)
Source: PLoS One. 2021 Jun 24;16(6):e0252221. doi: 10.1371/journal.pone.0252221 (PMC8224941; doi:10.1371/journal.pone.0252221)
Supplement: S5 Table — Provided are up- (green) and down-regulated (red) DEGs. Functional annotation results identified by (1) NCBI Blast nr database search using blastp and (2) EggNog annotation. Furthermore, gene ontology (GO) classification on biological process, molecular function, and cellular component, and KEGG information are included. (XLSX) [file pone.0252221.s005.xlsx]

## Sheet: S5 Table
S5 Table. Gut-biased differentially expressed genes (DEGs) with a putative role in digestion and detoxification identified in A. compressa adult wasps (DeSeq2 analysis A). Provided are up- (green) and down-regulated (red) DEGs. Functional annotation results identified by (1) NCBI Blast nr database search using blastp and (2) EggNog annotation. Furthermore, gene ontology (GO) classification on bio…
gene ID	blast description	length [bp]	E-value	biological process	molecular function	cellular component	biological process	molecular function	cellular component	enzyme code	EggNOG description	EggNOG e-value	best tax level	KEGG KO	KEGG pathway
LIPASES
g7768	pancreatic triacylglycerol lipase-like isoform X2 [Harpegnathos saltator]	324	4e-117	0006629	0004806		lipid metabolic process	triglyceride lipase activity		EC:3.1.1.3	Phosphatidylcholine 1-acylhydrolase activity. It is involved in the biological process described with lipid metabolic process	2.0E-79	Insecta	K14075,K19404	map00561,map01100,map04972,map04975
g8153	PREDICTED: pancreatic triacylglycerol lipase-like [Megachile rotundata]	296	1e-93		0004806			triglyceride lipase activity			Lipase	1.6E-67	Hymenoptera	K19404
g9027	pancreatic triacylglycerol lipase-like [Pogonomyrmex barbatus]	383	4e-163	0006629	0004806 0004620		lipid metabolic process	triglyceride lipase activity, phospholipase activity		EC:3.1.1.1	Lipase	1.4E-103	Hymenoptera
g15485	elongation of very long chain fatty acids protein 4 [Monomorium pharaonis]	364	0.0	0006633	0102336 0102337 0102338 0102756	0016021	fatty acid biosynthetic process	3-oxo-arachidoyl-CoA synthase activity; 3-oxo-cerotoyl-CoA synthase activity; 3-oxo-lignoceronyl-CoA synthase activity; very-long-chain 3-ketoacyl-CoA synthase activity	integral component of membrane	EC:2.3.1.199	GNS1/SUR4 family	3.7E-159	Hymenoptera	K10249	map00062,map01110
CARBOHYDRASES
g1074	PREDICTED: facilitated trehalose transporter Tret1-like [Polistes dominula]	490	0.0	0055085	0022857	0016021	transmembrane transport	transmembrane transporter activity	integral component of membrane		Sugar (and other) transporter	2.0E-163	Hymenoptera	K08145
g2792	alpha-amylase-like [Pseudomyrmex gracilis]	494	0.0	0005975	0043169 0004556		carbohydrate metabolic process	cation binding, alpha-amylase activity		EC:3.2.1.1	Aamy_C	2.8E-178	Hymenoptera	K01176	map00500,map01100,map04973
g3038	PREDICTED: facilitated trehalose transporter Tret1-like [Habropoda laboriosa]	462	0.0	0008643 0055085	0022857	0016021	carbohydrate transport transmembrane transport	transmembrane transporter activity	integral component of membrane		Sugar (and other) transporter	1.2E-173	Hymenoptera
g10797	PREDICTED: facilitated trehalose transporter Tret1 [Linepithema humile]	551	0.0	0000122 0008643 0055085 0061987	0000978 0001227 0022857	0005641 0016021	negative regulation of transcription by RNA polymerase II carbohydrate transport transmembrane transport negative regulation of transcription from RNA polymerase II promoter by glucose	RNA polymerase II cis-regulatory region sequence-specific DNA binding DNA-binding transcription repressor activity, RNA polymerase II-specific transmembrane transporter activity	nuclear envelope lumen integral component of membrane		Sugar (and other) transporter	2.0E-180	Hymenoptera	K08145
g12463	PREDICTED: alpha-glucosidase-like [Dinoponera quadriceps]	755	0.0	0005975	0003824		carbohydrate metabolic process	catalytic activity			Alpha-amylase domain	3.3E-234	Hymenoptera
g13972	myogenesis-regulating glycosidase [Odontomachus brunneus]	624	0.0	0005975	0004553		carbohydrate metabolic process	hydrolase activity, hydrolyzing O-glycosyl compounds		EC:3.2.1.20	Glycosyl hydrolases family 31	2.7E-234	Hymenoptera	K01187	map00052,map00500,map01100
g16664	Maltase [Ooceraea biroi]	569	0.0	0005975	0003824		carbohydrate metabolic process	catalytic activity		EC:3.2.1.20	Alpha-amylase domain	2.9E-227	Hymenoptera	K01187	map00052,map00500,map01100
g16665	Maltase [Ooceraea biroi]	573	0.0	0005975	0003824		carbohydrate metabolic process	catalytic activity		EC:3.2.1.20	Alpha-amylase domain	1.1E-226	Hymenoptera	K01187	map00052,map00500,map01100
PROTEINASES
g1997	LOW QUALITY PROTEIN: putative serine protease K12H4.7 [Apis florea]	481	0.0	0006508	0008236		proteolysis	serine-type peptidase activity		EC:3.4	Serine carboxypeptidase S28	4.4E-192	Hymenoptera
g3419	PREDICTED: carboxypeptidase B-like [Dufourea novaeangliae]	428	8e-179	0006508	0004181 0008270		proteolysis	metallocarboxypeptidase activity zinc ion binding		EC:3.4.17.2	Zn_pept	9.8E-135	Hymenoptera	K01291	map04972,map04974
g3420	carboxypeptidase B-like [Pseudomyrmex gracilis]	422	4e-164	0006508	0004181 0008270		proteolysis	metallocarboxypeptidase activity zinc ion binding			Zn_pept	1.1E-93	Hymenoptera
g4146	tyrosine aminotransferase isoform X1 [Formica exsecta]	430	0.0	0006559 0006572 0009058	0004838 0030170		L-phenylalanine catabolic process, tyrosine catabolic process, biosynthetic process	L-tyrosine:2-oxoglutarate aminotransferase activity, pyridoxal phosphate binding		EC:2.6.1.5	Aminotransferase class I and II	2.7E-217	Hymenoptera	K00815	map00130,map00270,map00350,map00360,map00400,map00401,map00950,map00960,map01100,map01110,map01130,map01230
g5100	chymotrypsin-2 [Vespa mandarinia]	244	1e-94	0006508	0004252	0005576	proteolysis	serine-type endopeptidase activity	extracellular region		Belongs to the peptidase S1 family	3.6E-65	Insecta
g5101	PREDICTED: chymotrypsin-1-like [Megachile rotundata]	248	5e-94	0006508	0004252		proteolysis	serine-type endopeptidase activity			Belongs to the peptidase S1 family	7.8E-68	Insecta
g5103	PREDICTED: chymotrypsin-1-like [Vollenhovia emeryi]	244	2e-97	0006508	0004252		proteolysis	serine-type endopeptidase activity			Belongs to the peptidase S1 family	3.1E-69	Insecta
g8318	trypsin-2 [Bombus terrestris]	245	1e-83	0006508	0004252		proteolysis	serine-type endopeptidase activity		EC:3.4.21.4	Trypsin-like serine protease	7.5E-63	Hymenoptera	K01312	map04080,map04972,map04974,map05164
g8320	PREDICTED: trypsin-1-like [Linepithema humile]	247	3e-114	0006508	0004252		proteolysis	serine-type endopeptidase activity		EC:3.4.21.4	serine-type endopeptidase activity. It is involved in the biological process described with proteolysis	4.7E-65	Insecta	K01312	map04080,map04972,map04974,map05164
g8321	PREDICTED: trypsin-7-like [Dufourea novaeangliae]	249	2.72162e-104	0006508	0004252		proteolysis	serine-type endopeptidase activity		EC:3.4.21.4	Trypsin-like serine protease	4.0E-72	Hymenoptera	K01312	map04080,map04972,map04974,map05164
g9870	chymotrypsin-2 [Cephus cinctus]	263	1e-76	0006508	0004252		proteolysis	serine-type endopeptidase activity		EC:3.4.21.4	Domain of unknown function (DUF1986)	4.6E-58	Hymenoptera	K01312	map04080,map04972,map04974,map05164
g11873	PREDICTED: trypsin-4-like [Polistes canadensis]	258	8e-62	0006508	0004252		proteolysis	serine-type endopeptidase activity			Trypsin-like serine protease	3.7E-44	Hymenoptera
g11875	Trypsin-1 [Habropoda laboriosa]	262	5e-129	0006508 0007596	0004252 0005509	0016021	proteolysis blood coagulation	serine-type endopeptidase activity calcium ion binding	integral component of membrane	EC:3.4.21	Trypsin-like serine protease	6.1E-95	Hymenoptera
g11876	Trypsin-1 [Habropoda laboriosa]	258	1e-94	0006508	0004252		proteolysis	serine-type endopeptidase activity		EC:3.4.21.4	Trypsin-like serine protease	1.7E-73	Hymenoptera	K01312	map04080,map04972,map04974,map05164
g14305	chymotrypsin-2 [Bombus impatiens]	258	3e-77	0006508	0004252		proteolysis	serine-type endopeptidase activity		EC:3.4.21.4	Trypsin-like serine protease	1.8E-62	Hymenoptera	K01312	map04080,map04972,map04974,map05164
g14306	chymotrypsin-2-like [Bombus vosnesenskii]	256	5e-109	0006508	0004252		proteolysis	serine-type endopeptidase activity		EC:3.4.21.4	Trypsin-like serine protease	1.0E-83	Hymenoptera	K01312	map04080,map04972,map04974,map05164
g14307	PREDICTED: trypsin-1-like [Megachile rotundata]	256	2e-130	0006508	0004252		proteolysis	serine-type endopeptidase activity		EC:3.4.21.4	Trypsin-like serine protease	1.4E-96	Hymenoptera	K01312	map04080,map04972,map04974,map05164
g14309	PREDICTED: trypsin-1-like [Megachile rotundata]	256	3e-125	0006508	0004252		proteolysis	serine-type endopeptidase activity		EC:3.4.21.4	Trypsin-like serine protease	1.5E-93	Hymenoptera	K01312	map04080,map04972,map04974,map05164
g15842	zinc carboxypeptidase-like [Pogonomyrmex barbatus]	440	0.0	0006508	0008270 0004181		proteolysis	metallocarboxypeptidase activity, F:zinc ion binding		EC:3.4.17	Zn_pept	2.1E-156	Hymenoptera
g16229	PREDICTED: trypsin-1-like [Dufourea novaeangliae]	315	9e-117	0006508	0004252	0016020	proteolysis	serine-type endopeptidase activity	membrane	EC:3.4.21.4	Trypsin-like serine protease	4.7E-86	Hymenoptera	K01312	map04080,map04972,map04974,map05164
g18034	transmembrane protease serine 9-like [Bombus bifarius]	275	3e-125	0006508	0004252		proteolysis	serine-type endopeptidase activity			Trypsin-like serine protease	3.5E-101	Hymenoptera	K09640
g18035	trypsin-1 [Apis florea]	275	5e-122	0006508	0004252		proteolysis	serine-type endopeptidase activity			Trypsin-like serine protease	1.4E-97	Hymenoptera	K09640
g18036	trypsin-like [Osmia lignaria]	276	1e-106	0006508	0004252		proteolysis	serine-type endopeptidase activity			Trypsin-like serine protease	5.6E-83	Hymenoptera	K09640
Detoxification
g8966	PREDICTED: probable cytochrome P450 6a13 [Dinoponera quadriceps]	500	0.0	0016310 0055114	0000166 0004497 0004674 0005506 0016705 0020037	0016020	phosphorylation oxidation-reduction process	nucleotide binding monooxygenase activity protein serine/threonine kinase activity iron ion binding oxidoreductase activity, acting on paired donors, with incorporation or reduction of molecular oxygen heme binding	membrane	EC:1.14	Belongs to the cytochrome P450 family	3.2E-153	Hymenoptera	K14999
g14510	PREDICTED: probable cytochrome P450 304a1 [Habropoda laboriosa]	504	0.0		0004497 0005506 0016705 0020037			monooxygenase activity, iron ion binding, oxidoreductase activity, acting on paired donors, with incorporation or reduction of molecular oxygen, heme binding		EC:1.14.14.1	Cytochrome P450	1.8E-172	Hymenoptera	K07418	map00590,map00591,map01100,map04212,map04726,map04750,map04913
g15273	probable cytochrome P450 6a13 [Nylanderia fulva]	457	2.43343e-138	0055114	0005506 0016705 0020037		oxidation-reduction process;	iron ion binding; oxidoreductase activity, acting on paired donors, with incorporation or reduction of molecular oxygen; heme binding		EC:1.14	cytochrome P450	2.2E-108	Hymenoptera	K14999
g16774	PREDICTED: glutathione S-transferase 1-1-like [Habropoda laboriosa]	223	4e-116		0005515 0016740			protein binding transferase activity		EC:2.5.1.18	Glutathione S-transferase, C-terminal domain	2.2E-85	Hymenoptera	K00799	map00480,map00980,map00982,map00983,map01524,map05200,map05204,map05225,map05418
