# Supplementary material for: Midgut transcriptome assessment of the cockroach-hunting wasp Ampulex compressa (Apoidea: Ampulicidae)
Source: PLoS One. 2021 Jun 24;16(6):e0252221. doi: 10.1371/journal.pone.0252221 (PMC8224941; doi:10.1371/journal.pone.0252221)
Supplement: S6 Table — Provided are up- (green) and down-regulated (red) DEGs. Functional annotation results identified by (1) NCBI Blast nr database search using blastp and (2) EggNog annotation. Furthermore, gene ontology (GO) classification on biological process, molecular function, and cellular component, and KEGG information are included. (XLSX) [file pone.0252221.s006.xlsx]

## Sheet: S6 Table
S6 Table. Gut-biased differentially expressed genes (DEGs) with a putative role in digestion and detoxification identified in A. compressa larvae (DeSeq2 analysis A). Provided are up- (green) and down-regulated (red) DEGs. Functional annotation results identified by (1) NCBI Blast nr database search using blastp and (2) EggNog annotation. Furthermore, gene ontology (GO) classification on biologic…
gene ID	blast description	length [bp]	E-value	biologicalrocess	molecular function	cellular component	biological process	molecular function	cellular component	enzyme code	EggNOG describtion	EggNOG e-value	best tax level	KEGG KO	KEGG pathway
LIPASES
g3507	PREDICTED: lipase 3-like [Cyphomyrmex costatus]	412	1e-175	0006629	0016788		lipid metabolic process	hydrolase activity, acting on ester bonds		EC:3.1.1.13	Belongs to the AB hydrolase superfamily. Lipase family	1.6E-121	Hymenoptera	K01052	map00100,map04142,map04979
g7768	pancreatic triacylglycerol lipase-like isoform X2 [Harpegnathos saltator]	324	4e-117	0006629;	0004806		lipid metabolic process	triglyceride lipase activity		EC:3.1.1.3	Phosphatidylcholine 1-acylhydrolase activity. It is involved in the biological process described with lipid metabolic process	2.0E-79	Insecta	K14075 K19404	map00561,map01100,map04972,map04975
g12671	elongation of very long chain fatty acids protein AAEL008004 [Ooceraea biroi]	392	9e-153			0016021			integral component of membrane	EC:2.3.1.199	Elongation of very long chain fatty acids protein	2.0E-86	Hymenoptera	K10249	map00062,map01110
g15485	elongation of very long chain fatty acids protein 4 [Monomorium pharaonis]	364	0.0	0006633	0102336 0102337 0102338 0102756	0016021	fatty acid biosynthetic process	3-oxo-arachidoyl-CoA synthase activity; 3-oxo-cerotoyl-CoA synthase activity; 3-oxo-lignoceronyl-CoA synthase activity; very-long-chain 3-ketoacyl-CoA synthase activity	integral component of membrane	EC:2.3.1.199	GNS1/SUR4 family	3.7E-159	Hymenoptera	K10249	map00062,map01110
g14610	elongation of very long chain fatty acids protein AAEL008004-like [Pogonomyrmex barbatus]	299	0.0			0016021			integral component of membrane	EC:2.3.1.199	GNS1/SUR4 family	1.2E-152	Hymenoptera	K10250	map00062,map01110
CARBOHYDRASES
g255	PREDICTED: lysosomal alpha-mannosidase isoform X1 [Dinoponera quadriceps]	1036	0.0	0006013	0004559 0030246 0046872		mannose metabolic process	alpha-mannosidase activity; carbohydrate binding; metal ion binding		EC:3.2.1.24	Alpha mannosidase, middle domain	0.0	Hymenoptera	K12311	map00511,map04142
g2196	PREDICTED: alpha-L-fucosidase [Polistes dominula]	444	0.0	0006004	0004560		fucose metabolic process	alpha-L-fucosidase activity		EC:3.2.1.51	Alpha-L-fucosidase	3.1E-200	Hymenoptera	K01206	map00511
g2197	alpha-L-fucosidase isoform X2 [Formica exsecta]	451	0.0	0006004	0004560		fucose metabolic process;	alpha-L-fucosidase activity		EC:3.2.1.51	Alpha-L-fucosidase	9.2E-208	Hymenoptera	K01206	map00511
g2791	alpha-amylase [Ooceraea biroi]	491	0.0	0005975	0003824 0004556 0043169		carbohydrate metabolic process	catalytic activity, alpha-amylase activity, cation binding		EC:3.2.1.1	Amyrel	4.9E-207	Hymenoptera	K01176	map00500,map01100,map04973
g4615	beta-glucuronidase isoform X1 [Monomorium pharaonis]	912	0.0	0005975	0004553		carbohydrate metabolic process	hydrolase activity, hydrolyzing O-glycosyl compounds		EC:3.2.1.31	Glycosyl hydrolases family 2, sugar binding domain	0.0	Hymenoptera	K01195	map00040,map00531,map00860,map00944,map00983,map01100,map01110,map04142
g9602	beta-mannosidase [Pseudomyrmex gracilis]	932	0.0	0005975	0004553		carbohydrate metabolic process	hydrolase activity, hydrolyzing O-glycosyl compounds		EC:3.2.1.25	Glycosyl hydrolases family 2, TIM barrel domain	0.0	Hymenoptera	K01192	map00511,map04142
g10797	PREDICTED: facilitated trehalose transporter Tret1 [Linepithema humile]	551	0.0	0000122 0008643 0055085 0061987	0000978 0001227 0022857	0005641 0016021	negative regulation of transcription by RNA polymerase II; carbohydrate transport; transmembrane transport; negative regulation of transcription from RNA polymerase II promoter by glucose;	RNA polymerase II cis-regulatory region sequence-specific DNA binding; DNA-binding transcription repressor activity, RNA polymerase II-specific; transmembrane transporter activity;	nuclear envelope lumen; integral component of membrane		Sugar (and other) transporter	2.0E-180	Hymenoptera	K08145
g13972	myogenesis-regulating glycosidase [Odontomachus brunneus]	624	0.0	0005975;	0004553		carbohydrate metabolic process	hydrolase activity, hydrolyzing O-glycosyl compounds		EC:3.2.1.20	Glycosyl hydrolases family 31	2.7E-234	Hymenoptera	K01187	map00052,map00500,map01100
g18815	PREDICTED: facilitated trehalose transporter Tret1-like [Wasmannia auropunctata]	469	6e-173	0055085	0022857	0016021	transmembrane transport	transmembrane transporter activity	integral component of membrane		Sugar (and other) transporter	1.0E-124	Hymenoptera	K08145
PROTEINASES
g1997	LOW QUALITY PROTEIN: putative serine protease K12H4.7 [Apis florea]	481	0.0	0006508	0008236		proteolysis	serine-type peptidase activity		EC:3.4	Serine carboxypeptidase S28	4.4E-192	Hymenoptera
g2325	PREDICTED: thyrotropin-releasing hormone-degrading ectoenzyme-like [Linepithema humile]	925	0.0	0006508	0008237 0008270		proteolysis	metallopeptidase activity zinc ion binding		EC:3.4.11.2	ERAP1-like C-terminal domain	1.2E-265	Hymenoptera	K11140	map00480,map01100,map04614,map04640
g4146	tyrosine aminotransferase isoform X1 [Formica exsecta]	430	0.0	0006559 0006572 0009058	0004838 0030170		L-phenylalanine catabolic process, tyrosine catabolic process, biosynthetic process	L-tyrosine:2-oxoglutarate aminotransferase activity, pyridoxal phosphate binding		EC:2.6.1.5	Aminotransferase class I and II	2.7E-217	Hymenoptera	K00815	map00130,map00270,map00350,map00360,map00400,map00401,map00950,map00960,map01100,map01110,map01130,map01230
g4238	PREDICTED: trypsin-1-like [Neodiprion lecontei]	249	3e-62	0006508	0004252		proteolysis	serine-type endopeptidase activity		EC:3.4.21.4	serine-type endopeptidase activity involved in the biological process described with proteolysis	8.7E-43	Insecta	K01312	map04080,map04972,map04974,map05164
g5101	PREDICTED: chymotrypsin-1-like [Megachile rotundata]	248	5e-94	0006508	0004252		proteolysis	serine-type endopeptidase activity			Belongs to the peptidase S1 family	7.8E-68	Insecta
g5102	Chymotrypsin-1 [Apis cerana cerana]	248	3e-91	0006508	0004252		proteolysis	serine-type endopeptidase activity			Belongs to the peptidase S1 family	2.3E-67	Insecta
g5103	PREDICTED: chymotrypsin-1-like [Vollenhovia emeryi]	244	2e-97	0006508	0004252		proteolysis	serine-type endopeptidase activity			Belongs to the peptidase S1 family	3.1E-69	Insecta
g8320	PREDICTED: trypsin-1-like [Linepithema humile]	247	3e-114	0006508	0004252		proteolysis	serine-type endopeptidase activity		EC:3.4.21.4	serine-type endopeptidase activity involved in the biological process described with proteolysis	4.7E-65	Insecta	K01312	map04080,map04972,map04974,map05164
g9871	chymotrypsin-2-like [Bombus impatiens]	249	6e-145	0006508	0004252		proteolysis	serine-type endopeptidase activity			NHL repeat	3.7E-110	Hymenoptera	K11997
g11875	Trypsin-1 [Habropoda laboriosa]	262	5e-129	0006508 0007596	0004252 0005509	0016021	proteolysis blood coagulation	serine-type endopeptidase activity calcium ion binding	integral component of membrane	EC:3.4.21	Trypsin-like serine protease	6.1E-95	Hymenoptera
g11876	Trypsin-1 [Habropoda laboriosa]	258	1e-94	0006508	0004252		proteolysis	serine-type endopeptidase activity		EC:3.4.21.4	Trypsin-like serine protease	1.7E-73	Hymenoptera	K01312	map04080,map04972,map04974,map05164
g14305	chymotrypsin-2 [Bombus impatiens]	258	7e-79	0006508	0004252		proteolysis	serine-type endopeptidase activity		EC:3.4.21.4	Trypsin-like serine protease	1.8E-62	Hymenoptera	K01312	map04080,map04972,map04974,map05164
g14306	chymotrypsin-2-like [Bombus vosnesenskii]	256	5e-109	0006508	0004252		proteolysis	serine-type endopeptidase activity		EC:3.4.21.4	Trypsin-like serine protease	1.0E-83	Hymenoptera	K01312	map04080,map04972,map04974,map05164
g14307	PREDICTED: trypsin-1-like [Megachile rotundata]	256	2e-130	0006508	0004252		proteolysis	serine-type endopeptidase activity		EC:3.4.21.4	Trypsin-like serine protease	1.4E-96	Hymenoptera	K01312	map04080,map04972,map04974,map05164
g14308	PREDICTED: trypsin-1-like [Megachile rotundata]	256	8e-128	0006508	0004252		proteolysis	serine-type endopeptidase activity		EC:3.4.21.4	Trypsin-like serine protease	1.6E-95	Hymenoptera	K01312	map04080,map04972,map04974,map05164
g14310	chymotrypsin-2-like [Bombus vancouverensis nearcticus]	205	7e-60	0006508	0004252		proteolysis	serine-type endopeptidase activity		EC:3.4.21.4	Trypsin-like serine protease	2.0E-45	Hymenoptera
g14312	chymotrypsin-2-like [Megalopta genalis]	251	1e-112	0006508	0004252	0016020	proteolysis	serine-type endopeptidase activity	membrane	EC:3.4.21.4	Trypsin-like serine protease	2.5E-74	Hymenoptera	K01312	map04080,map04972,map04974,map05164
g16229	PREDICTED: trypsin-1-like [Dufourea novaeangliae]	315	9e-117	0006508	0004252	0016020	proteolysis	serine-type endopeptidase activity	membrane	EC:3.4.21.4	Trypsin-like serine protease	4.7E-86	Hymenoptera	K01312	map04080,map04972,map04974,map05164
g18720	PREDICTED: trypsin-3-like [Dufourea novaeangliae]	345	7e-164	0006508	0004252		proteolysis	serine-type endopeptidase activity			Trypsin-like serine protease	2.4E-123	Hymenoptera	K01312	map04080,map04972,map04974,map05164
g18807	PREDICTED: aminopeptidase N isoform X1 [Dufourea novaeangliae]	1025	0.0	0006508	0008237 0008270		proteolysis	metallopeptidase activity, zinc ion binding			ERAP1-like C-terminal domain	0.0	Hymenoptera
Detoxification
g5346	PREDICTED: UDP-glucuronosyltransferase-like [Dinoponera quadriceps]	528	0.0		0008194 0016758	0016020		UDP-glycosyltransferase activity; transferase activity, transferring hexosyl groups;	membrane	EC:2.4.1.17	Glycosyltransferase family 28 C-terminal domain	3.3E-156	Hymenoptera	K00699	map00040,map00053,map00140,map00830,map00860,map00980,map00982,map00983,map01100,map01110,map05204
g10492	cytochrome b5-like [Cephus cinctus]	124	4e-47								Cytochrome b5-like Heme/Steroid binding domain	1.2E-29	Hymenoptera
