# Supplementary material for: Midgut transcriptome assessment of the cockroach-hunting wasp Ampulex compressa (Apoidea: Ampulicidae)
Source: PLoS One. 2021 Jun 24;16(6):e0252221. doi: 10.1371/journal.pone.0252221 (PMC8224941; doi:10.1371/journal.pone.0252221)
Supplement: S7 Table — Candidate genes identified in A. compressa were searched against the NCBI database and the top three NCBI Blast hits were further searched back against the genome of A. compressa. Only the top two hits were retained and counted as reliable match if they match the same scaffold and the same or similar position in the genome of A. compressa as the respective candidate genes. Provided are the enzyme name according to the pfam description and the number of identified gene copies. (XLSX) [file pone.0252221.s007.xlsx]

## Sheet: g13972
S7 Table: Significant matches of alpha-glucosidase and glycosyl hydrolase family 31 genes identified in A. compressa and homologous genes searched across nine reference Hymenoptera species. Candidate genes identified in A. compressa were searched against the NCBI database and the top three NCBI Blast hits were further searched back against the genome of A. compressa. Only the top two hits were re…
Study species	Gene-ID	first and second best hit	identity %	alignment length	mismatches	gap openings	query start	query end	subject start	subject end	E-value	bit score	pfam family	pfam description	E-value
A. compressa	g13972	scaffold115_cov79	89.92	387	0	1	21	368	5442856	5444016	0.0	677	Glyco_hydro_31	Glycosyl hydrolases family 31	1.2e-15
		scaffold115_cov79	76.11	339	1	3	366	624	5444079	5445095	0.0	459
References	Accession	first and second best hit	identity %	alignment length	mismatches	gap openings	query start	query end	subject start	subject end	E-value	bit score	pfam family	pfam description	E-value
Athalia rosae	XP_012256854.1	scaffold115_cov79	61.54	338	81	3	364	652	5444079	5445089	0.0	415	Glyco_hydro_31	Glycosyl hydrolases family 31	1.1e-48
		scaffold115_cov79	52.99	402	142	6	11	365	5442820	5444013	0.0	410
	XP_020710926.1	scaffold115_cov79	47.48	337	127	4	379	665	5444082	5445089	2e-147	315	Glyco_hydro_31	Glycosyl hydrolases family 31	3.1e-44
		scaffold115_cov79	40.61	261	155	2	119	379	5443246	5444013	2e-147	229
	XP_012268655.1	scaffold115_cov79	25.96	366	215	11	821	1130	5444016	5445089	3e-38	107	Glyco_hydro_31	Glycosyl hydrolases family 31	1.5e-35
Orussus abietinus	XP_012285378.1	scaffold115_cov79	65.68	338	67	2	372	660	5444079	5445092	0.0	455	Glyco_hydro_31	Glycosyl hydrolases family 31	1.1e-48
		scaffold115_cov79	59.74	313	125	2	62	373	5443081	5444013	0.0	413
Nasonia vitripennis	XP_001607552.1	scaffold115_cov79	62.94	340	77	2	361	651	5444070	5445089	0.0	426	Glyco_hydro_31	Glycosyl hydrolases family 31	2.9e-48
		scaffold115_cov79	60.46	306	120	2	61	365	5443102	5444013	0.0	392
	XP_032451952.1	scaffold115_cov79	25.96	366	215	10	491	800	5444016	5445089	2e-40	113	Glyco_hydro_31	Glycosyl hydrolases family 31	2.9e-35
	XP_016845619.1	scaffold115_cov79	25.96	366	215	10	445	754	5444016	5445089	2e-40	113	Glyco_hydro_31	Glycosyl hydrolases family 31	2.5e-35
Polistes canadensis	XP_014607874.1	scaffold115_cov79	60.00	330	125	2	44	366	5443024	5444013	0.0	423	Glyco_hydro_31	Glycosyl hydrolases family 31	2.7e-44
		scaffold115_cov79	64.09	337	72	2	365	652	5444079	5445089	0.0	410
Acromyrmex echinatior	XP_011067405.1	scaffold115_cov79	57.01	314	132	2	26	336	5443072	5444013	0.0	387	Glyco_hydro_31	Glycosyl hydrolases family 31	3.3e-44
		scaffold115_cov79	55.98	343	95	5	331	617	5444067	5445092	0.0	376
Camponotus floridanus	XP_025269698.1	scaffold115_cov79	66.23	308	103	3	70	376	5443096	5444013	0.0	435	Glyco_hydro_31	Glycosyl hydrolases family 31	3.6e-47
		scaffold115_cov79	61.58	341	82	2	371	662	5444067	5445089	0.0	428
	XP_025269481.1	scaffold115_cov79	65.15	307	106	2	53	358	5443096	5444013	0.0	432	Glyco_hydro_31	Glycosyl hydrolases family 31	1.9e-45
		scaffold115_cov79	62.17	341	79	3	353	643	5444067	5445089	0.0	429
	XP_025269477.1	scaffold115_cov79	62.17	341	80	2	370	661	5444067	5445089	0.0	432	Glyco_hydro_31	Glycosyl hydrolases family 31	2.7e-46
		scaffold115_cov79	62.18	312	114	5	68	375	5443096	5444013	0.0	417

## Sheet: g16664+g16665
S7 Table: Significant matches of alpha-glucosidase and glycosyl hydrolase family 31 genes identified in A. compressa and homologous genes searched across nine reference Hymenoptera species. Candidate genes identified in A. compressa were searched against the NCBI database and the top three NCBI Blast hits were further searched back against the genome of A. compressa. Only the top two hits were re…
Study species	Gene-ID	first and second best hit	identity %	alignment length	mismatches	gap openings	query start	query end	subject start	subject end	E-value	bit score	pfam family	pfam description	E-value	blast description
Ampulex compressa	g16664	scaffold16777_cov80	100.00	569	0	0	1	569	8456550	8458256	0.0	1143	Alpha amylase	Alpha amylase,catalytic domain	3.7e-98
		scaffold16777_cov80	87.13	567	73	0	2	568	8460172	8461872	0.0	998
	g16665	scaffold16777_cov80	100.00	573	0	0	1	573	8460154	8461872	0.0	1186	Alpha amylase	Alpha amylase,catalytic domain	6.7e-98
		scaffold16777_cov80	86.91	573	75	0	1	573	8456535	8458253	0.0	1037
Study species	Accession	first and second best hit	identity %	alignment length	mismatches	gap openings	query start	query end	subject start	subject end	E-value	bit score	pfam family	pfamdescription	E-value	blast description
Athalia rosae	XP_012263036.1	scaffold16777_cov80	50.27	551	272	7	42	590	8460235	8461860	4e-177	565	Alpha amylase	Alpha amylase,catalytic domain	8.8e-100	alpha-glucosidase-like
		scaffold16777_cov80	49.10	554	280	7	39	590	8456607	8458241	4e-172	551
	XP_012263038.1	scaffold16777_cov80	48.40	564	289	4	4	565	8460169	8461854	6e-170	544	Alpha amylase	Alpha amylase,catalytic domain	3.1e-101	alpha-glucosidase-like
		scaffold16777_cov80	46.90	580	306	5	4	581	8456550	8458265	2e-166	533
	XP_012267099.1	scaffold16777_cov80	56.60	553	236	5	37	585	8456604	8458250	0.0	629	Alpha amylase	Alpha amylase,catalytic domain	5.7e-94	maltase 2-like
		scaffold16777_cov80	56.06	553	239	5	37	585	8460223	8461869	0.0	625
	XP_012263037.1	scaffold16777_cov80	48.43	543	277	5	27	566	8460232	8461854	7e-172	549	Alpha amylase	Alpha amylase,catalytic domain	3.2e-98	alpha-glucosidase-like
		scaffold16777_cov80	46.22	569	303	6	1	566	8456538	8458235	4e-169	541
	XP_012267100.1	scaffold16777_cov80	53.40	573	263	5	4	572	8456541	8458250	0.0	615	Alpha amylase	Alpha amylase,catalytic domain	3.4e-97	maltase 1-like
		scaffold16777_cov80	53.23	573	264	5	4	572	8460160	8461869	0.0	607
Orussus abietinus	XP_012271316.2	scaffold16777_cov80	44.26	601	323	9	482	1070	8456424	8458214	9e-159	531	Alpha amylase	Alpha amylase,catalytic domain	1.6e-90	uncharacterized protein LOC105694836
		scaffold16777_cov80	46.37	565	296	8	513	1070	8460151	8461833	4e-158	529
	XP_012283498.1	scaffold16777_cov80	65.38	569	194	2	5	570	8460166	8461869	0.0	795	Alpha amylase	Alpha amylase,catalytic domain	1.6e-95	maltase 1
		scaffold16777_cov80	64.50	569	199	2	5	570	8456547	8458250	0.0	776
	XP_012283007.1	scaffold16777_cov80	58.88	569	234	2	5	573	8456565	8458253	0.0	717	Alpha amylase	Alpha amylase,catalytic domain	1.9e-94	maltase 2
		scaffold16777_cov80	57.82	569	240	2	5	573	8460175	8461872	0.0	714
Nasonia vitripennis	XP_001604507.3	scaffold16777_cov80	49.12	566	283	8	5	565	8460172	8461857	2e-175	558	Alpha amylase	Alpha amylase,catalytic domain	1.8e-94	maltase 1
		scaffold16777_cov80	49.12	566	283	8	5	565	8456553	8458238	1e-174	556
	XP_001604688.1	scaffold16777_cov80	49.36	551	274	6	20	565	8460217	8461860	5e-175	558	Alpha amylase	Alpha amylase,catalytic domain	1.9e-98	maltase 2
		scaffold16777_cov80	47.73	551	283	6	20	565	8456598	8458241	1e-167	537
	XP_001604459.1	scaffold16777_cov80	49.65	566	280	8	5	565	8460172	8461857	1e-171	548	Alpha amylase	Alpha amylase,catalytic domain	8.1e-96	maltase 1
		scaffold16777_cov80	48.41	566	287	8	5	565	8456553	8458238	1e-166	533
	XP_001604662.2	scaffold16777_cov80	48.68	567	280	6	3	558	8456547	8458244	6e-176	560	Alpha amylase	Alpha amylase,catalytic domain	1.1e-97	alpha-glucosidase
		scaffold16777_cov80	48.72	548	273	4	19	558	8460223	8461863	3e-173	552
	NP_001153339.1	scaffold16777_cov80	62.98	578	211	8	9	583	8460151	8461857	0.0	748	Alpha amylase	Alpha amylase,catalytic domain	1e-98	alpha-glucosidase-like
		scaffold16777_cov80	62.91	577	211	8	9	582	8456532	8458235	0.0	742
	NP_001153340.1	scaffold16777_cov80	60.91	550	213	5	28	575	8460232	8461869	0.0	678	Alpha amylase	Alpha amylase,catalytic domain	1.7e-97	alpha-glucosidase-like precursor
		scaffold16777_cov80	60.78	561	218	6	17	575	8456595	8458250	0.0	673
Polistes canadensis	XP_014607613.1	scaffold16777_cov80	48.83	557	280	11	1131	1682	8460154	8461788	1e-154	542	Alpha amylase	Alpha amylase,catalytic domain	9.1e-101	uncharacterized protein LOC106788670
		scaffold16777_cov80	47.67	558	285	12	1131	1681	8456535	8458166	8e-151	530
	XP_014607645.1	scaffold16777_cov80	45.77	568	299	9	12	570	8460175	8461854	4e-151	489	Alpha amylase	Alpha amylase,catalytic domain	1.6e-96	maltase 1-like
		scaffold16777_cov80	45.04	575	304	11	10	572	8456550	8458241	1e-150	488
	XP_014606946.1	scaffold16777_cov80	71.18	569	163	1	4	571	8460166	8461872	0.0	868	Alpha amylase	Alpha amylase,catalytic domain	5.7e-97	maltase 1-like
		scaffold16777_cov80	68.60	570	178	1	4	572	8456547	8458256	0.0	840
	XP_014607644.1	scaffold16777_cov80	42.38	571	324	8	2	567	8456541	8458241	1e-137	449	Alpha amylase	Alpha amylase,catalytic domain	2e-89	alpha-glucosidase-like
		scaffold16777_cov80	42.50	567	322	8	5	567	8460172	8461860	5e-136	444
Acromyrmex echinatior	XP_011065250.1	scaffold16777_cov80	45.45	572	301	7	1	561	8456538	8458241	3e-167	535	Alpha amylase	Alpha amylase,catalytic domain	1e-98	alpha-glucosidase-like
		scaffold16777_cov80	46.06	558	290	5	12	558	8460184	8461851	4e-167	535
	XP_011069205.1	scaffold16777_cov80	66.44	578	190	6	4	577	8460166	8461872	0.0	780	Alpha amylase	Alpha amylase,catalytic domain	8.4e-99	maltase 2-like
		scaffold16777_cov80	63.67	578	206	6	4	577	8456547	8458253	0.0	745
	XP_011051033.1	scaffold16777_cov80	43.04	553	282	15	43	562	8460235	8461863	5e-113	378	Alpha amylase	Alpha amylase,catalytic domain	9.4e-80	maltase 1-like
		scaffold16777_cov80	41.11	574	300	15	27	562	8456568	8458244	1e-111	374
Camponotus floridanus	XP_019882607.2	scaffold16777_cov80	45.88	571	298	10	1	560	8456535	8458235	4e-163	524	Alpha amylase	Alpha amylase,catalytic domain	9.6e-94	maltase 1
		scaffold16777_cov80	45.98	572	297	11	1	560	8460154	8461854	3e-161	518
	XP_025263040.1	scaffold16777_cov80	47.45	569	295	7	2	566	8460166	8461860	2e-169	541	Alpha amylase	Alpha amylase,catalytic domain	6.4e-97	maltase 1-like
		scaffold16777_cov80	46.05	569	303	7	2	566	8456547	8458241	2e-166	533
	XP_011261898.2	scaffold16777_cov80	70.18	570	167	3	1	567	8460154	8461860	0.0	853	Alpha amylase	Alpha amylase,catalytic domain	3.4e-94	alpha-glucosidase
		scaffold16777_cov80	69.47	570	171	3	1	567	8456535	8458241	0.0	842
	XP_011253559.1	scaffold16777_cov80	47.11	554	280	6	16	556	8460196	8461851	3e-163	523	Alpha amylase	Alpha amylase,catalytic domain	4.7e-93	alpha-glucosidase
		scaffold16777_cov80	47.54	549	278	6	20	558	8456601	8458238	2e-161	518
	XP_011261897.2	scaffold16777_cov80	69.82	570	169	3	1	567	8460154	8461860	0.0	841	Alpha amylase	Alpha amylase,catalytic domain	9.7e-90	alpha-glucosidase
		scaffold16777_cov80	69.12	570	173	3	1	567	8456535	8458241	0.0	828
Megachile rotundata	XP_003702695.1	scaffold16777_cov80	46.93	554	275	6	22	556	8460217	8461854	2e-150	487	Alpha amylase	Alpha amylase,catalytic domain	1.3e-99	maltase A3-like
		scaffold16777_cov80	45.77	555	281	7	22	556	8456598	8458235	4e-146	474
	XP_003703631.1	scaffold16777_cov80	64.55	550	193	4	19	566	8460226	8461869	0.0	740	Alpha amylase	Alpha amylase,catalytic domain	4.5e-105	maltase A1-like
		scaffold16777_cov80	62.89	547	201	4	22	566	8456616	8458250	0.0	715
Dufourea novaeangliae	XP_015432638.1	scaffold16777_cov80	46.30	568	282	8	1	545	8460154	8461854	2e-148	481	Alpha amylase	Alpha amylase,catalytic domain	1.7e-97	maltase 1-like
		scaffold16777_cov80	44.64	569	292	8	1	546	8456535	8458238	2e-145	472
	XP_015432639.1	scaffold16777_cov80	45.34	569	300	7	1	558	8460157	8461854	7e-161	516	Alpha amylase	Alpha amylase,catalytic domain	7.8e-97	alpha-glucosidase-like
		scaffold16777_cov80	45.05	566	304	7	1	559	8456550	8458238	3e-159	511
	XP_015429239.1	scaffold16777_cov80	63.32	567	193	4	2	553	8460172	8461872	0.0	746	Alpha amylase	Alpha amylase,catalytic domain	1.1e-85	maltase 2-like
		scaffold16777_cov80	60.74	568	208	4	1	553	8456550	8458253	0.0	726
Apis mellifera	NP_001035326.1	scaffold16777_cov80	43.17	556	297	9	24	560	8460235	8461854	4e-133	437	Alpha amylase	Alpha amylase,catalytic domain	1e-92	alpha glucosidase 2 precursor
		scaffold16777_cov80	41.99	562	306	10	19	560	8456601	8458235	2e-130	429
	NP_001035349.1	scaffold16777_cov80	65.04	575	195	5	1	569	8460154	8461869	0.0	777	Alpha amylase	Alpha amylase,catalytic domain	2.3e-100	alpha-glucosidase precursor
		scaffold16777_cov80	63.35	573	206	4	1	569	8456535	8458250	0.0	759
	NP_001011608.1	scaffold16777_cov80	44.37	568	307	5	3	561	8460166	8461866	7e-147	476	Alpha amylase	Alpha amylase,catalytic domain	1.6e-95	alpha-glucosidase precursor
		scaffold16777_cov80	44.69	546	293	6	2	538	8456541	8458172	1e-143	466
