# Supplementary material for: Midgut transcriptome assessment of the cockroach-hunting wasp Ampulex compressa (Apoidea: Ampulicidae)
Source: PLoS One. 2021 Jun 24;16(6):e0252221. doi: 10.1371/journal.pone.0252221 (PMC8224941; doi:10.1371/journal.pone.0252221)
Supplement: S8 Table — Candidate genes identified in A. compressa were searched against the NCBI database and the top three NCBI Blast hits were further searched back against the genome of A. compressa. Only the top two hits were retained and counted as reliable match if they match the same scaffold and the same or similar position in the genome of A. compressa as the respective candidate genes. Provided are the enzyme name according to the pfam description and. the number of identified gene copies. (XLSX) [file pone.0252221.s008.xlsx]

## Sheet: g8966
S8 Table: Significant matches of cytochrome P450 genes identified in A. compressa and homologous genes searched across nine reference Hymenoptera species. Candidate genes identified in A. compressa were searched against the NCBI database and the top three NCBI Blast hits were further searched back against the genome of A. compressa. Only the top two hits were retained and counted as reliable matc…
Study species	Gene-ID	subject	identity %	alignment length	mismatches	gap openings	query start	query end	subject start	subject end	E-value	bit score	pfam family	pfam description	E-value	Cyp group
A. compressa	g8966	scaffold30_cov76	99.43	176	1	0	110	285	2939206	2939733	6e-110	366	P450	Cytochrome P450	1.2e-90
		scaffold30_cov76	86.67	135	18	2	1	135	2938755	2939147	2e-63	230
References	Accession	subject	identity %	alignment length	mismatches	gap openings	query start	query end	subject start	subject end	E-value	bit score	pfam family	pfam description	E-value	Cyp group
Apis mellifera	NP_001352129.1	scaffold30_cov76	43.48	184	100	1	111	290	2939206	2939757	8e-90	174	P450	Cytochrome P450	2.8e-100	P450 6a13-like
		scaffold30_cov76	43.75	112	63	1	1	112	2938755	2939087	8e-90	105

## Sheet: g14510
S8 Table: Significant matches of cytochrome P450 genes identified in A. compressa and homologous genes searched across nine reference Hymenoptera species. Candidate genes identified in A. compressa were searched against the NCBI database and the top three NCBI Blast hits were further searched back against the genome of A. compressa. Only the top two hits were retained and counted as reliable matc…
Study species	Gene-ID	subject	identity %	alignment length	mismatches	gap openings	query start	query end	subject start	subject end	E-value	bit score	pfam family	pfam description	E-value	Cyp group
A. compressa	g14510	scaffold143_cov84	68.60	207	6	4	115	262	212381	211761	2e-115	257	P450	Cytochrome P450	1.9e-82
		scaffold143_cov84	80.87	230	20	1	245	450	117212	116523	2e-111	370
References	Accession	subject	identity %	alignment length	mismatches	gap openings	query start	query end	subject start	subject end	E-value	bit score	pfam family	pfam description	E-value	Cyp group
Orussus abietinus	XP_012279451.1	scaffold143_cov84	32.37	207	115	3	342	523	117140	116523	3e-24	111	P450	Cytochrome P450	1.5e-73﻿	P450 303a1
		scaffold143_cov84	48.98	49	23	1	124	170	212381	212235	3e-08	54.7
Athalia rosae	XP_012251817.1	scaffold143_cov84	57.14	84	36	0	36	119	212703	212452	4e-43	114	P450	Cytochrome P450	2.4e-70	P450 304a1
		scaffold143_cov84	62.07	58	22	0	119	176	212381	212208	4e-43	82.8
	XP_012255673.1	scaffold143_cov84	27.27	209	128	2	251	435	117149	116526	1e-24	92.8	P450	Cytochrome P450	3.1e-90	P450 305a1
		scaffold143_cov84	35.59	59	38	0	431	489	116412	116236	1e-24	42.4
Polistes canadensis	XP_014598744.1	scaffold143_cov84	48.56	208	83	1	267	450	117146	116523	5e-56	208	P450	Cytochrome P450	1.0e-86	P450 304a1
		scaffold143_cov84	53.41	88	41	0	28	115	212715	212452	2e-33	84.0
Megachile rotundata	XP_003703633.1	scaffold143_cov84	52.91	223	77	3	267	461	117146	116481	5e-63	229	P450	Cytochrome P450	6.1e-81	P450 304a1
		scaffold143_cov84	51.49	101	49	1	15	115	212751	212452	5e-43	106
	XP_012141216.1	scaffold143_cov84	52.91	223	77	3	219	413	117146	116481	6e-64	230	P450	Cytochrome P450	4.6e-80	P450 304a1 isoform X2
		scaffold143_cov84	67.80	59	19	0	67	125	212381	212205	3e-32	90.9
Dufourea novaeangliae	XP_015429299.1	scaffold143_cov84	51.82	220	78	2	269	460	117140	116481	9e-66	237	P450	Cytochrome P450	8.2e-83	P450 304a1
		scaffold143_cov84	40.37	218	69	5	115	271	212381	211728	5e-58	146
Acromyrmex echinatior	XP_011050833.1	scaffold143_cov84	49.54	216	81	2	273	460	117128	116481	9e-59	216	P450	Cytochrome P450	1.9e-80	P450 304a1
		scaffold143_cov84	64.47	76	27	0	40	115	212679	212452	5e-42	106
Camponotus floridanus	XP_011261243.1	scaffold143_cov84	43.28	238	111	3	269	482	117140	116454	5e-56	208	P450	Cytochrome P450	2.4e-77	P450 304a1
		scaffold143_cov84	56.82	88	38	0	28	115	212715	212452	2e-42	107
	XP_011258063.1	scaffold143_cov84	28.93	197	116	3	270	442	117107	116523	3e-19	95.1	P450	Cytochrome P450	2.2e-93	methyl farnesoate epoxidase (CYP15A1)
		scaffold143_cov84	35.82	67	41	2	113	177	212381	212193	2e-09	48.9
Apis mellifera	XP_001119928.2	scaffold143_cov84	52.50	200	71	2	273	448	117122	116526	1e-58	216	P450	Cytochrome P450	1.0e-82	P450 304a1
		scaffold143_cov84	55.56	90	40	0	26	115	212721	212452	8e-45	108
	XP_624026.3	scaffold143_cov84	28.22	202	121	3	265	442	117122	116523	2e-22	104	P450	Cytochrome P450	4.2e-87	methyl farnesoate epoxidase isoform X1 (CYP15A1)

## Sheet: g15273
S8 Table: Significant matches of cytochrome P450 genes identified in A. compressa and homologous genes searched across nine reference Hymenoptera species. Candidate genes identified in A. compressa were searched against the NCBI database and the top three NCBI Blast hits were further searched back against the genome of A. compressa. Only the top two hits were retained and counted as reliable matc…
Study species	Gene-ID	subject	identity %	alignment length	mismatches	gap openings	query start	query end	subject start	subject end	E-value	bit score	pfam family	pfam description	E-value	Cyp group
Ampulex compressa	g15273	scaffold12_cov81	30.24	463	316	5	2	457	9098498	9097128	4e-72	254	P450	Cytochrome P450	1.8e-72
		scaffold12_cov81	31.54	447	299	6	12	451	9094566	9093247	5e-69	245
Study species	Accession	subject	identity %	alignment length	mismatches	gap openings	query start	query end	subject start	subject end	E-value	bit score	pfam family	pfam description	E-value	Cyp group
Orussus abietinus	XP_012279894.1	scaffold12_cov81	33.27	502	317	10	16	499	9098600	9097146	5e-79	276	P450	Cytochrome P450	3.6e-81	P450 6a14 isoform X1
	XP_012279896.1	scaffold12_cov81	33.00	494	313	9	16	491	9098600	9097146	2e-77	271	P450	Cytochrome P450	8.4e-82	P450 6a14 isoform X2
Athalia rosae	XP_012259524.1	scaffold12_cov81	35.80	500	315	5	30	523	9094677	9093244	6e-100	338	P450	Cytochrome P450	9.3e-93	P450 6a13
Polistes canadensis	XP_014608400.1	scaffold12_cov81	33.40	494	323	5	31	518	9094674	9093256	3e-93	318	P450	Cytochrome P450	4.0e-92	P450 6B5-like
Nasonia vitripennis	XP_016843419.1	scaffold12_cov81	34.22	488	309	10	20	495	9098600	9097167	5e-83	288	P450	Cytochrome P450	5.8e-106	P450 6a14
Dufourea novaeangliae	XP_015437062.1	scaffold12_cov81	34.41	494	317	6	30	516	9094677	9093256	4e-96	327	P450	Cytochrome P450	3.9e-97	P450 6a13
	XP_015434774.1	scaffold12_cov81	34.91	507	318	8	7	501	9094734	9093241	2e-89	306	P450	Cytochrome P450	3.2e-103	P450 6a13
Acromyrmex echinatior	XP_011057394.1	scaffold12_cov81	32.89	532	342	9	2	518	9094749	9093256	4e-87	300	P450	Cytochrome P450	4.4e-94	P450 6a13 isoform X1
	XP_011051919.1	scaffold12_cov81	34.36	486	311	4	18	495	9098600	9097155	2e-91	313	P450	Cytochrome P450	3.6e-104	P450 6a13
	XP_011051982.1	scaffold12_cov81	32.73	495	327	5	1	489	9068641	9070110	6e-78	273	P450	Cytochrome P450	9.5e-105	P450 6A1-like
Camponotus floridanus	XP_025266960.1	scaffold12_cov81	32.85	481	315	7	33	505	9098543	9097146	6e-85	293	P450	Cytochrome P450	3.9e-89	P450 6a13
Apis mellifera	XP_395671.3	scaffold12_cov81	34.67	499	320	4	5	497	9094740	9093253	2e-80	280	P450	Cytochrome P450	1.8e-99	P450 6a17
